# Supplementary material for: 3,3-Bis(methyl­sulfan­yl)-1-(4-nitro­phen­yl)prop-2-en-1-one
Source: Acta Crystallogr Sect E Struct Rep Online. 2013 Jun 8;69(Pt 7):o1036. doi: 10.1107/S1600536813014542 (PMC3772470; doi:10.1107/S1600536813014542)
Supplement: Supplementary file 1 [file e-69-o1036-sup1.cif]

##############################################################################
#                                                                            #
# This CIF contains the data in a paper accepted for publication in          #
# Acta Crystallographica Section E. It conforms to the requirements of       #
# Notes for Authors for Acta Crystallographica Section E, and has been       #
# peer reviewed under the auspices of the IUCr Commission on Journals.       #
#                                                                            #
# Full details of the Crystallographic Information File format               #
# are given in the paper "The Crystallographic Information File (CIF):       #
# a New Standard Archive File for Crystallography" by S. R. Hall, F. H.      #
# Allen and I. D. Brown [Acta Cryst. (1991), A47, 655-685].                  #
#                                                                            #
# The current version of the core CIF dictionary is obtainable from          #
# ftp://ftp.iucr.org/pub/cif_core.dic.                                       #
#                                                                            #
# Software is freely available for graphical display of the structure(s)     #
# in this CIF. For information consult the CIF software page                 #
# http://www.iucr.org/resources/cif/software.                                #
#                                                                            #
# This file may be used for bona fide research purposes within the           #
# scientific community so long as proper attribution is given to the journal # 
# article from which it was obtained.                                        #
#                                                                            #
##############################################################################
data_I
_audit_creation_method     SHELXL-97
_chemical_name_systematic
;
3,3-Bis(methylsulfanyl)-1-(4-nitrophenyl)prop-2-en-1-one
;
_chemical_name_common     ?
_chemical_formula_moiety     'C11 H11 N O3 S2'
_chemical_formula_sum     'C11 H11 N O3 S2'
_chemical_formula_iupac     'C11 H11 N O3 S2'
_chemical_formula_weight     269.33
_chemical_melting_point     ?
_symmetry_cell_setting     triclinic
_symmetry_space_group_name_H-M     'P -1'
loop_
    _symmetry_equiv_pos_as_xyz
    'x, y, z'
    '-x, -y, -z'
_cell_length_a     7.917(2)
_cell_length_b     8.739(2)
_cell_length_c     9.574(3)
_cell_angle_alpha     70.415(13)
_cell_angle_beta     81.985(14)
_cell_angle_gamma     73.283(13)
_cell_volume     597.0(3)
_cell_formula_units_Z     2
_cell_measurement_reflns_used     2392
_cell_measurement_theta_min     2.26
_cell_measurement_theta_max     32.58
_cell_measurement_temperature     173(2)
_exptl_crystal_description     plate
_exptl_crystal_colour     yellow
_exptl_crystal_size_max     0.27
_exptl_crystal_size_mid     0.24
_exptl_crystal_size_min     0.05
_exptl_crystal_density_diffrn     1.498
_exptl_crystal_density_meas     ?
_exptl_crystal_density_method     'not measured'
_exptl_crystal_F_000     280
_exptl_absorpt_coefficient_mu     0.440
_exptl_absorpt_correction_type     multi-scan
_exptl_absorpt_process_details     '(CrystalClear; Rigaku, 2007)'
_exptl_absorpt_correction_T_min     0.5810
_exptl_absorpt_correction_T_max     1.0000
_exptl_special_details     ?
_diffrn_ambient_temperature     173(2)
_diffrn_radiation_type     MoK\a
_diffrn_radiation_wavelength     0.71073
_diffrn_radiation_source     'sealed tube'
_diffrn_radiation_monochromator     graphite
_diffrn_measurement_device_type     'Saturn724+ CCD'
_diffrn_measurement_method     '\w scans at fixed \c = 45\%'
_diffrn_detector_area_resol_mean     ?
_diffrn_reflns_number     7843
_diffrn_reflns_av_R_equivalents     0.0531
_diffrn_reflns_av_sigmaI/netI     0.0514
_diffrn_reflns_theta_min     2.26
_diffrn_reflns_theta_max     27.48
_diffrn_reflns_theta_full     27.48
_diffrn_measured_fraction_theta_max     0.991
_diffrn_measured_fraction_theta_full     0.991
_diffrn_reflns_limit_h_min     -10
_diffrn_reflns_limit_h_max     10
_diffrn_reflns_limit_k_min     -11
_diffrn_reflns_limit_k_max     11
_diffrn_reflns_limit_l_min     -12
_diffrn_reflns_limit_l_max     12
_diffrn_standards_number     ?
_diffrn_standards_interval_count     ?
_diffrn_standards_interval_time     ?
_diffrn_standards_decay_%     ?
_refine_special_details
;
Refinement of <i>F</i>^2^ against ALL reflections. The weighted <i>R</i>-factor
<i>wR</i> and goodness of fit <i>S</i> are based on <i>F</i>^2^, conventional
<i>R</i>-factors <i>R</i> are based on <i>F</i>, with <i>F</i> set to zero for
negative <i>F</i>^2^. The threshold expression of <i>F</i>^2^ >
\s(<i>F</i>^2^) is used only for calculating <i>R</i>-factors(gt) <i>etc</i>.
and is not relevant to the choice of reflections for refinement.
<i>R</i>-factors based on <i>F</i>^2^ are statistically about twice as large
as those based on <i>F</i>, and <i>R</i>- factors based on ALL data will be
even larger.
;
_reflns_number_total     2719
_reflns_number_gt     2394
_reflns_threshold_expression     I>2sigma(I)
_refine_ls_structure_factor_coef     Fsqd
_refine_ls_matrix_type     full
_refine_ls_R_factor_all     0.0639
_refine_ls_R_factor_gt     0.0551
_refine_ls_wR_factor_gt     0.1103
_refine_ls_wR_factor_ref     0.1145
_refine_ls_goodness_of_fit_ref     1.152
_refine_ls_restrained_S_all     1.152
_refine_ls_number_reflns     2719
_refine_ls_number_parameters     156
_refine_ls_number_restraints     0
_refine_ls_hydrogen_treatment     constr
_refine_ls_weighting_scheme     calc
_refine_ls_weighting_details
         'calc w=1/[\s^2^(Fo^2^)+(0.0306P)^2^+0.3933P] where P=(Fo^2^+2Fc^2^)/3'
_atom_sites_solution_hydrogens     geom
_atom_sites_solution_primary     direct
_atom_sites_solution_secondary     difmap
_refine_ls_shift/su_max     0.000
_refine_ls_shift/su_mean     0.000
_refine_diff_density_max     0.292
_refine_diff_density_min     -0.234
_refine_ls_extinction_method     none
_refine_ls_extinction_coef     ?
loop_
    _atom_type_symbol
    _atom_type_description
    _atom_type_scat_dispersion_real
    _atom_type_scat_dispersion_imag
    _atom_type_scat_source
    'C' 'C' 0.0033 0.0016
                         'International Tables Vol C Tables 4.2.6.8 and 6.1.1.4'
    'H' 'H' 0.0000 0.0000
                         'International Tables Vol C Tables 4.2.6.8 and 6.1.1.4'
    'O' 'O' 0.0106 0.0060
                         'International Tables Vol C Tables 4.2.6.8 and 6.1.1.4'
    'S' 'S' 0.1246 0.1234
                         'International Tables Vol C Tables 4.2.6.8 and 6.1.1.4'
    'N' 'N' 0.0061 0.0033
                         'International Tables Vol C Tables 4.2.6.8 and 6.1.1.4'
_computing_data_collection     'CrystalClear (Rigaku, 2007)'
_computing_cell_refinement     'CrystalClear (Rigaku, 2007)'
_computing_data_reduction     'CrystalClear (Rigaku, 2007)'
_computing_structure_solution     'SHELXS97 (Sheldrick, 2008)'
_computing_structure_refinement     'SHELXL97 (Sheldrick, 2008)'
_computing_molecular_graphics     'OLEX2 (Dolomanov <i>et al.</i>, 2009)'
_computing_publication_material     'SHELXL97 (Sheldrick, 2008)'
loop_
    _atom_site_type_symbol
    _atom_site_label
    _atom_site_fract_x
    _atom_site_fract_y
    _atom_site_fract_z
    _atom_site_U_iso_or_equiv
    _atom_site_adp_type
    _atom_site_calc_flag
    _atom_site_refinement_flags
    _atom_site_occupancy
    _atom_site_symmetry_multiplicity
    _atom_site_disorder_assembly
    _atom_site_disorder_group
    S S1 1.24009(8) 0.08728(8) 0.14324(8) 0.03498(19) Uani d . 1 1 . .
    S S2 1.38394(8) 0.37041(8) 0.12260(7) 0.03303(18) Uani d . 1 1 . .
    O O1 1.1193(2) 0.6171(2) 0.1933(2) 0.0386(4) Uani d . 1 1 . .
    O O2 0.2086(2) 0.7642(3) 0.4617(2) 0.0429(5) Uani d . 1 1 . .
    O O3 0.3377(3) 0.8672(3) 0.5789(2) 0.0518(6) Uani d . 1 1 . .
    N N1 0.3402(3) 0.7914(3) 0.4916(2) 0.0338(5) Uani d . 1 1 . .
    C C1 1.0268(3) 0.0451(3) 0.1766(3) 0.0404(6) Uani d . 1 1 . .
    H H1A 0.9467 0.1298 0.1022 0.061 Uiso calc R 1 1 . .
    H H1B 0.9799 0.0492 0.2759 0.061 Uiso calc R 1 1 . .
    H H1C 1.0375 -0.0668 0.1698 0.061 Uiso calc R 1 1 . .
    C C2 1.5600(3) 0.2069(4) 0.0782(3) 0.0398(6) Uani d . 1 1 . .
    H H2A 1.5239 0.1753 0.0001 0.060 Uiso calc R 1 1 . .
    H H2B 1.5857 0.1086 0.1670 0.060 Uiso calc R 1 1 . .
    H H2C 1.6660 0.2481 0.0434 0.060 Uiso calc R 1 1 . .
    C C3 1.2001(3) 0.2871(3) 0.1613(3) 0.0280(5) Uani d . 1 1 . .
    C C4 1.0404(3) 0.3722(3) 0.2043(3) 0.0297(5) Uani d . 1 1 . .
    H H4 0.9447 0.3218 0.2225 0.036 Uiso calc R 1 1 . .
    C C5 1.0078(3) 0.5353(3) 0.2239(3) 0.0299(5) Uani d . 1 1 . .
    C C6 0.8303(3) 0.6031(3) 0.2912(3) 0.0273(5) Uani d . 1 1 . .
    C C7 0.8213(3) 0.6942(3) 0.3879(3) 0.0309(5) Uani d . 1 1 . .
    H H7 0.9257 0.7142 0.4083 0.037 Uiso calc R 1 1 . .
    C C8 0.6607(3) 0.7558(3) 0.4548(3) 0.0321(5) Uani d . 1 1 . .
    H H8 0.6540 0.8155 0.5229 0.038 Uiso calc R 1 1 . .
    C C9 0.5109(3) 0.7280(3) 0.4199(3) 0.0280(5) Uani d . 1 1 . .
    C C10 0.5143(3) 0.6403(3) 0.3229(3) 0.0300(5) Uani d . 1 1 . .
    H H10 0.4088 0.6243 0.3002 0.036 Uiso calc R 1 1 . .
    C C11 0.6762(3) 0.5765(3) 0.2597(3) 0.0292(5) Uani d . 1 1 . .
    H H11 0.6823 0.5139 0.1941 0.035 Uiso calc R 1 1 . .
loop_
    _atom_site_aniso_label
    _atom_site_aniso_U_11
    _atom_site_aniso_U_22
    _atom_site_aniso_U_33
    _atom_site_aniso_U_12
    _atom_site_aniso_U_13
    _atom_site_aniso_U_23
    S1 0.0283(3) 0.0309(3) 0.0462(4) -0.0060(3) 0.0047(3) -0.0165(3)
    S2 0.0256(3) 0.0382(4) 0.0383(4) -0.0103(3) 0.0037(3) -0.0160(3)
    O1 0.0320(10) 0.0386(10) 0.0522(12) -0.0155(8) 0.0104(8) -0.0227(9)
    O2 0.0277(10) 0.0525(12) 0.0472(12) -0.0118(9) 0.0037(8) -0.0150(10)
    O3 0.0423(12) 0.0650(14) 0.0573(13) -0.0078(10) 0.0109(10) -0.0411(12)
    N1 0.0305(11) 0.0329(11) 0.0342(12) -0.0064(9) 0.0031(9) -0.0090(10)
    C1 0.0329(14) 0.0321(13) 0.0599(18) -0.0101(12) 0.0026(13) -0.0194(13)
    C2 0.0242(13) 0.0458(16) 0.0479(16) -0.0069(12) 0.0054(11) -0.0174(13)
    C3 0.0272(12) 0.0304(12) 0.0264(12) -0.0082(10) -0.0004(9) -0.0088(10)
    C4 0.0274(12) 0.0296(12) 0.0332(13) -0.0093(10) 0.0022(10) -0.0108(11)
    C5 0.0295(12) 0.0326(13) 0.0303(13) -0.0114(11) 0.0019(10) -0.0118(10)
    C6 0.0293(12) 0.0252(11) 0.0271(12) -0.0077(10) 0.0005(9) -0.0077(10)
    C7 0.0270(12) 0.0320(13) 0.0371(14) -0.0109(10) 0.0023(10) -0.0139(11)
    C8 0.0357(14) 0.0327(13) 0.0323(13) -0.0111(11) 0.0010(10) -0.0150(11)
    C9 0.0271(12) 0.0268(12) 0.0265(12) -0.0052(10) 0.0027(9) -0.0067(10)
    C10 0.0275(12) 0.0292(12) 0.0326(13) -0.0086(10) -0.0031(10) -0.0070(10)
    C11 0.0304(12) 0.0306(12) 0.0295(12) -0.0073(10) -0.0016(10) -0.0136(10)
_geom_special_details
;
All e.s.d.'s (except the e.s.d. in the dihedral angle between two l.s. planes)
are estimated using the full covariance matrix. The cell e.s.d.'s are taken
into account individually in the estimation of e.s.d.'s in distances, angles
and torsion angles; correlations between e.s.d.'s in cell parameters are only
used when they are defined by crystal symmetry. An approximate (isotropic)
treatment of cell e.s.d.'s is used for estimating e.s.d.'s involving l.s.
planes.
;
loop_
    _geom_bond_atom_site_label_1
    _geom_bond_atom_site_label_2
    _geom_bond_site_symmetry_2
    _geom_bond_distance
    _geom_bond_publ_flag
    S1 C3 . 1.746(3) ?
    S1 C1 . 1.794(3) ?
    S2 C3 . 1.750(2) ?
    S2 C2 . 1.806(3) ?
    O1 C5 . 1.236(3) ?
    O2 N1 . 1.223(3) ?
    O3 N1 . 1.223(3) ?
    N1 C9 . 1.473(3) ?
    C1 H1A . 0.9800 ?
    C1 H1B . 0.9800 ?
    C1 H1C . 0.9800 ?
    C2 H2A . 0.9800 ?
    C2 H2B . 0.9800 ?
    C2 H2C . 0.9800 ?
    C3 C4 . 1.357(3) ?
    C4 C5 . 1.444(3) ?
    C4 H4 . 0.9500 ?
    C5 C6 . 1.505(3) ?
    C6 C7 . 1.392(3) ?
    C6 C11 . 1.395(3) ?
    C7 C8 . 1.389(3) ?
    C7 H7 . 0.9500 ?
    C8 C9 . 1.381(3) ?
    C8 H8 . 0.9500 ?
    C9 C10 . 1.381(3) ?
    C10 C11 . 1.385(3) ?
    C10 H10 . 0.9500 ?
    C11 H11 . 0.9500 ?
loop_
    _geom_angle_atom_site_label_1
    _geom_angle_atom_site_label_2
    _geom_angle_atom_site_label_3
    _geom_angle_site_symmetry_1
    _geom_angle_site_symmetry_3
    _geom_angle
    _geom_angle_publ_flag
    C3 S1 C1 . . 104.01(12) ?
    C3 S2 C2 . . 103.83(12) ?
    O2 N1 O3 . . 123.4(2) ?
    O2 N1 C9 . . 118.3(2) ?
    O3 N1 C9 . . 118.3(2) ?
    S1 C1 H1A . . 109.5 ?
    S1 C1 H1B . . 109.5 ?
    H1A C1 H1B . . 109.5 ?
    S1 C1 H1C . . 109.5 ?
    H1A C1 H1C . . 109.5 ?
    H1B C1 H1C . . 109.5 ?
    S2 C2 H2A . . 109.5 ?
    S2 C2 H2B . . 109.5 ?
    H2A C2 H2B . . 109.5 ?
    S2 C2 H2C . . 109.5 ?
    H2A C2 H2C . . 109.5 ?
    H2B C2 H2C . . 109.5 ?
    C4 C3 S1 . . 123.37(19) ?
    C4 C3 S2 . . 121.71(19) ?
    S1 C3 S2 . . 114.92(14) ?
    C3 C4 C5 . . 123.6(2) ?
    C3 C4 H4 . . 118.2 ?
    C5 C4 H4 . . 118.2 ?
    O1 C5 C4 . . 123.4(2) ?
    O1 C5 C6 . . 119.3(2) ?
    C4 C5 C6 . . 117.2(2) ?
    C7 C6 C11 . . 119.6(2) ?
    C7 C6 C5 . . 118.6(2) ?
    C11 C6 C5 . . 121.8(2) ?
    C8 C7 C6 . . 120.4(2) ?
    C8 C7 H7 . . 119.8 ?
    C6 C7 H7 . . 119.8 ?
    C9 C8 C7 . . 118.3(2) ?
    C9 C8 H8 . . 120.9 ?
    C7 C8 H8 . . 120.9 ?
    C10 C9 C8 . . 123.0(2) ?
    C10 C9 N1 . . 118.4(2) ?
    C8 C9 N1 . . 118.6(2) ?
    C9 C10 C11 . . 118.0(2) ?
    C9 C10 H10 . . 121.0 ?
    C11 C10 H10 . . 121.0 ?
    C10 C11 C6 . . 120.8(2) ?
    C10 C11 H11 . . 119.6 ?
    C6 C11 H11 . . 119.6 ?
loop_
    _geom_torsion_atom_site_label_1
    _geom_torsion_atom_site_label_2
    _geom_torsion_atom_site_label_3
    _geom_torsion_atom_site_label_4
    _geom_torsion_site_symmetry_1
    _geom_torsion_site_symmetry_2
    _geom_torsion_site_symmetry_3
    _geom_torsion_site_symmetry_4
    _geom_torsion
    _geom_torsion_publ_flag
    C1 S1 C3 C4 . . . . 5.0(3) ?
    C1 S1 C3 S2 . . . . -176.01(14) ?
    C2 S2 C3 C4 . . . . 178.0(2) ?
    C2 S2 C3 S1 . . . . -0.99(17) ?
    S1 C3 C4 C5 . . . . 178.02(19) ?
    S2 C3 C4 C5 . . . . -0.9(4) ?
    C3 C4 C5 O1 . . . . 5.3(4) ?
    C3 C4 C5 C6 . . . . -172.2(2) ?
    O1 C5 C6 C7 . . . . -34.5(3) ?
    C4 C5 C6 C7 . . . . 143.0(2) ?
    O1 C5 C6 C11 . . . . 145.8(2) ?
    C4 C5 C6 C11 . . . . -36.7(3) ?
    C11 C6 C7 C8 . . . . 1.1(4) ?
    C5 C6 C7 C8 . . . . -178.6(2) ?
    C6 C7 C8 C9 . . . . -1.6(4) ?
    C7 C8 C9 C10 . . . . 0.7(4) ?
    C7 C8 C9 N1 . . . . 179.4(2) ?
    O2 N1 C9 C10 . . . . -0.3(3) ?
    O3 N1 C9 C10 . . . . 179.1(2) ?
    O2 N1 C9 C8 . . . . -179.0(2) ?
    O3 N1 C9 C8 . . . . 0.4(3) ?
    C8 C9 C10 C11 . . . . 0.7(4) ?
    N1 C9 C10 C11 . . . . -178.0(2) ?
    C9 C10 C11 C6 . . . . -1.2(4) ?
    C7 C6 C11 C10 . . . . 0.4(4) ?
    C5 C6 C11 C10 . . . . -180.0(2) ?
loop_
    _geom_hbond_atom_site_label_D
    _geom_hbond_atom_site_label_H
    _geom_hbond_atom_site_label_A
    _geom_hbond_site_symmetry_A
    _geom_hbond_distance_DH
    _geom_hbond_distance_HA
    _geom_hbond_distance_DA
    _geom_hbond_angle_DHA
    C11 H11 S2 2_765 0.95 2.93 3.614(3) 130.0
    C8 H8 O3 2_676 0.95 2.63 3.204(3) 119.4
    C2 H2B O3 2_766 0.98 2.68 3.297(4) 121.6
    C10 H10 O1 1_455 0.95 2.66 3.602(3) 170.5
    C1 H1C O1 1_545 0.98 2.59 3.551(3) 167.4
    C7 H7 O2 1_655 0.95 2.55 3.499(3) 179.1
data_global
_journal_date_recd_electronic     2013-03-16
_journal_date_accepted     2013-05-27
_journal_name_full     'Acta Crystallographica, Section E'
_journal_year     2013
_journal_volume     69
_journal_issue      7
_journal_page_first     o1036
_journal_page_last     o1036
_journal_paper_category     QO
_journal_paper_doi     10.1107/S1600536813014542
_journal_coeditor_code     FY2092
_publ_contact_author_name     'Chu-Yi Yu'
_publ_contact_author_address
;
Beijing National Laboratory for Molecular Science (BNLMS),
CAS Key Laboratory of Molecular Recognition and Function,
Institute of Chemistry,
Chinese Academy of Sciences, Beijing 100190
People's Republic of China
;
_publ_contact_author_email     'yucy@iccas.ac.cn'
_publ_contact_author_fax     '86 (10) 82616433'
_publ_contact_author_phone     '86 (10) 62612893'
_publ_section_title
;
3,3-Bis(methylsulfanyl)-1-(4-nitrophenyl)prop-2-en-1-one
;
loop_
    _publ_author_name
    _publ_author_footnote
    _publ_author_address
    'Yu, Guan-Neng' .
;
College of Chemistry and Chemical Engineering, Jiang Xi Normal University,
Nanchang, Jiang Xi 330022, People's Republic of China
;
    'Xia, Jian-Hui' .
;
College of Chemistry and Chemical Engineering, Jiang Xi Normal University,
Nanchang, Jiang Xi 330022, People's Republic of China
;
    'Xu, Zhao-Hui' .
;
College of Chemistry and Chemical Engineering, Jiang Xi Normal University,
Nanchang, Jiang Xi 330022, People's Republic of China
;
    'Wang, Li-Ben' .
;
Beijing National Laboratory for Molecular Science (BNLMS),
CAS Key Laboratory of Molecular Recognition and Function,
Institute of Chemistry,
Chinese Academy of Sciences, Beijing 100190
People's Republic of China
;
    'Yu, Chu-Yi' .
;
Beijing National Laboratory for Molecular Science (BNLMS),
CAS Key Laboratory of Molecular Recognition and Function,
Institute of Chemistry,
Chinese Academy of Sciences, Beijing 100190
People's Republic of China
;
