# Supplementary material for: 3,3-Bis(methyl­sulfan­yl)-1-(4-nitro­phen­yl)prop-2-en-1-one
Source: Acta Crystallogr Sect E Struct Rep Online. 2013 Jun 8;69(Pt 7):o1036. doi: 10.1107/S1600536813014542 (PMC3772470; doi:10.1107/S1600536813014542)
Supplement: Supplementary file 2 [file e-69-o1036-Isup2.hkl]

# 
# h,k,l, Fc-squared, Fo-squared, sigma(Fo-squared) and status flag 
# 
data_I
_shelx_title ' sa2360 in P-1' 
_shelx_refln_list_code          4 
_shelx_F_calc_maximum       83.21 
_exptl_crystal_F_000       280.00 
_reflns_d_resolution_high  0.7701 
 
loop_ 
 _symmetry_equiv_pos_as_xyz 
 'x, y, z' 
 '-x, -y, -z' 
 
_cell_length_a     7.9172 
_cell_length_b     8.7393 
_cell_length_c     9.5739 
_cell_angle_alpha  70.415 
_cell_angle_beta   81.985 
_cell_angle_gamma  73.283 
 
_shelx_F_squared_multiplier     1.000 
 
loop_ 
 _refln_index_h 
 _refln_index_k 
 _refln_index_l 
 _refln_F_squared_calc 
 _refln_F_squared_meas 
 _refln_F_squared_sigma 
 _refln_observed_status 
   2   0   0      218.74      213.22      5.51 o 
   3   0   0      182.70      168.38      3.53 o 
   4   0   0        4.13        6.06      0.65 o 
   5   0   0      409.34      405.93      9.22 o 
   6   0   0       97.20      100.62      4.94 o 
   7   0   0      223.16      232.37     10.13 o 
   8   0   0       92.78       84.05      4.84 o 
   9   0   0        4.81       11.72      5.02 o 
  -9   1   0      138.34      137.96     17.50 o 
  -8   1   0       13.73       12.52      2.12 o 
  -7   1   0       32.53       35.97      4.26 o 
  -6   1   0        3.38        3.23      0.95 o 
  -5   1   0        0.66        2.96      0.87 o 
  -4   1   0      252.08      229.35      4.25 o 
  -3   1   0        0.07        2.06      0.68 o 
  -2   1   0      601.21      592.97      9.04 o 
  -1   1   0      540.88      504.11     11.06 o 
   1   1   0      610.96      627.98     21.87 o 
   2   1   0      612.20      586.31     12.16 o 
   3   1   0       98.74      108.41      2.01 o 
   4   1   0     1122.59     1154.23     16.52 o 
   5   1   0       28.51       30.18      2.68 o 
   6   1   0      670.37      627.99     12.09 o 
   7   1   0        0.17        2.05      2.95 o 
   8   1   0       30.56       30.84      5.25 o 
   9   1   0       13.34       14.48      3.83 o 
  10   1   0        0.56        1.38      1.66 o 
  -9   2   0       12.46       15.42      3.76 o 
  -8   2   0        9.37        8.10      1.60 o 
  -7   2   0        7.59        4.84      1.94 o 
  -6   2   0      297.56      281.08     10.10 o 
  -5   2   0      343.28      340.34      5.52 o 
  -4   2   0      111.60      104.07      4.05 o 
  -3   2   0      100.00       92.77      2.29 o 
  -2   2   0     2102.06     2192.98     22.99 o 
  -1   2   0       48.51       41.45      1.58 o 
   0   2   0     1065.50     1052.77      5.97 o 
   2   2   0     1046.63     1059.12     16.83 o 
   3   2   0     2709.32     3026.86     27.73 o 
   4   2   0       78.26       65.39      5.34 o 
   5   2   0      470.63      452.91     16.62 o 
   6   2   0       28.51       31.99      2.85 o 
   7   2   0      586.48      618.77     24.48 o 
   8   2   0      159.04      147.22      8.78 o 
   9   2   0       14.27       18.26      2.68 o 
  10   2   0      129.51      137.84     19.70 o 
  -8   3   0       23.18       22.97      5.02 o 
  -7   3   0       89.35       94.85      8.22 o 
  -6   3   0      114.06      110.24     13.38 o 
  -5   3   0      321.75      286.74     11.59 o 
  -4   3   0      133.77      128.08      7.99 o 
  -3   3   0      533.92      554.19      7.25 o 
  -2   3   0        0.02        3.71      0.69 o 
  -1   3   0     1477.21     1465.32     11.72 o 
   0   3   0      508.90      514.00      4.43 o 
   1   3   0      689.00      640.73      8.97 o 
   2   3   0      789.32      693.50      8.74 o 
   3   3   0       23.93       35.45      3.35 o 
   4   3   0        2.90        4.10      0.90 o 
   5   3   0       55.25       51.96      3.41 o 
   6   3   0      341.87      343.19     20.98 o 
   7   3   0       10.78       13.43      2.11 o 
   8   3   0       29.85       35.38      4.30 o 
   9   3   0      342.15      352.25     22.38 o 
  10   3   0       12.38       15.69      4.58 o 
  -8   4   0      100.81      101.35     19.83 o 
  -7   4   0        0.00        2.31      1.08 o 
  -6   4   0      174.32      180.25     20.85 o 
  -5   4   0       50.02       51.00      4.08 o 
  -4   4   0        6.98        4.16      0.77 o 
  -3   4   0      102.29       97.87      3.19 o 
  -2   4   0       26.12       28.13      2.97 o 
  -1   4   0      953.90      931.11     21.09 o 
   0   4   0      708.05      665.47      4.73 o 
   1   4   0      501.17      516.11     16.96 o 
   2   4   0        6.60        5.66      1.28 o 
   3   4   0        3.91        6.29      1.83 o 
   4   4   0      882.25      953.46     21.77 o 
   5   4   0      219.46      212.74      6.00 o 
   6   4   0        4.41       10.36      1.63 o 
   7   4   0       12.68       12.45      2.09 o 
   8   4   0       83.60       92.37      9.67 o 
   9   4   0       10.64        9.42      1.68 o 
  10   4   0        0.50        5.23      2.86 o 
  -7   5   0       20.99       11.75      3.94 o 
  -6   5   0        0.65        2.88      1.16 o 
  -5   5   0        0.09        0.42      0.73 o 
  -4   5   0      137.14      141.30      6.97 o 
  -3   5   0        0.18        2.74      0.60 o 
  -2   5   0      260.46      245.91      8.68 o 
  -1   5   0       17.22       15.47      1.66 o 
   0   5   0       48.39       39.48      2.48 o 
   1   5   0      138.63      135.82      6.59 o 
   2   5   0       85.93       88.67      3.10 o 
   3   5   0      381.63      388.65      8.97 o 
   4   5   0     1402.78     1406.70     78.03 o 
   5   5   0        7.32       10.38      2.24 o 
   7   5   0        0.04        3.70      0.88 o 
   8   5   0       12.07       13.83      2.86 o 
   9   5   0       13.09        5.82      1.55 o 
  -6   6   0       73.31      103.91     20.02 o 
  -5   6   0        2.37        4.17      1.66 o 
  -4   6   0        5.32        2.68      1.55 o 
  -3   6   0      138.20      143.22      4.52 o 
  -2   6   0       21.58       17.45      2.25 o 
  -1   6   0       11.27        8.15      0.79 o 
   0   6   0      372.62      385.30      5.63 o 
   1   6   0        1.54        3.14      0.56 o 
   2   6   0     1031.72     1077.03     25.38 o 
   3   6   0       75.92       70.58     11.05 o 
   4   6   0      312.87      295.63     18.69 o 
   5   6   0        0.01        3.65      5.10 o 
   6   6   0       75.14       83.20      4.51 o 
   7   6   0       63.67       67.59      6.41 o 
   8   6   0      151.70      150.52      8.19 o 
   9   6   0      146.75      147.83     21.48 o 
  -5   7   0       37.05       44.80      9.77 o 
  -4   7   0        0.27        0.47      1.63 o 
  -3   7   0        8.59        7.58      2.29 o 
  -2   7   0       51.68       50.37      2.91 o 
  -1   7   0       14.70       14.48      1.93 o 
   0   7   0      290.24      286.49     11.65 o 
   1   7   0      159.86      151.18      7.08 o 
   2   7   0      105.61      107.45      5.69 o 
   3   7   0       42.51       45.16      4.18 o 
   4   7   0        0.35        0.64      1.82 o 
   5   7   0       20.64       18.82      4.17 o 
   6   7   0      246.29      268.79     15.36 o 
   7   7   0        0.01        4.59      3.94 o 
   8   7   0      100.75      102.69     14.50 o 
   9   7   0       26.84       21.21      5.21 o 
  -4   8   0       36.37       28.51      8.22 o 
  -3   8   0       28.85       33.24      8.39 o 
  -2   8   0       29.85       25.85      4.49 o 
  -1   8   0       43.70       46.69      3.99 o 
   0   8   0       67.98       62.76      6.19 o 
   1   8   0       16.47       15.66      1.82 o 
   2   8   0       11.56       11.27      2.23 o 
   3   8   0        8.05        5.30      3.64 o 
   4   8   0       73.43       73.96      5.02 o 
   5   8   0       41.05       41.85      3.53 o 
   6   8   0        0.18        3.17      2.19 o 
   7   8   0      270.19      316.09     15.56 o 
   8   8   0       20.94       10.10      5.24 o 
  -3   9   0      147.51      118.92     26.35 o 
  -2   9   0      105.73       84.30     10.91 o 
  -1   9   0       49.52       64.42      8.75 o 
   0   9   0       21.56       19.89      3.45 o 
   1   9   0       16.31       13.06      2.38 o 
   2   9   0       27.92       26.22      3.22 o 
   3   9   0      107.04      115.20      7.95 o 
   4   9   0        0.59        4.37      1.27 o 
   5   9   0        3.05        9.15      2.06 o 
   6   9   0        7.19        8.85      5.62 o 
   7   9   0        0.36        3.77      1.35 o 
  -1  10   0       21.11       10.08      3.27 o 
   0  10   0        8.42        4.00      1.50 o 
   1  10   0       67.15       58.27      9.60 o 
   2  10   0      140.35      162.10     25.21 o 
   3  10   0       38.99       36.35      9.09 o 
   4  10   0       15.73       10.96      2.44 o 
   5  10   0       27.81       20.93      3.71 o 
  -4 -10   1        8.12        8.67      3.57 o 
  -3 -10   1       63.89       69.32     14.38 o 
  -2 -10   1        1.25        4.71      2.18 o 
  -1 -10   1       16.83       19.89      5.95 o 
   0 -10   1        6.13        7.67      2.74 o 
  -6  -9   1        5.62        5.66      7.05 o 
  -5  -9   1        6.46        5.98      1.68 o 
  -4  -9   1       23.17       18.83      2.83 o 
  -3  -9   1       77.10       66.62      3.99 o 
  -2  -9   1       39.01       37.12      9.06 o 
  -1  -9   1        2.33        6.94      2.47 o 
   0  -9   1       15.35       23.61     13.49 o 
   1  -9   1        0.50        4.00      1.36 o 
   2  -9   1        1.87        5.32      1.61 o 
  -8  -8   1        1.48        4.06      1.59 o 
  -7  -8   1       16.28       16.05      3.98 o 
  -6  -8   1       70.24       67.30      4.73 o 
  -5  -8   1        2.23        8.39      3.86 o 
  -4  -8   1       47.18       41.95      3.21 o 
  -3  -8   1       85.43       80.78      5.18 o 
  -2  -8   1       46.25       48.31      2.64 o 
  -1  -8   1      130.90      139.49      7.92 o 
   0  -8   1       31.99       35.32      7.09 o 
   1  -8   1       38.06       42.05      5.80 o 
   2  -8   1       87.40       95.79      6.94 o 
   3  -8   1        7.29        5.64      2.25 o 
   4  -8   1       25.33       29.74      5.73 o 
  -8  -7   1       99.06      110.48     12.40 o 
  -7  -7   1        3.07        5.88      4.98 o 
  -6  -7   1       83.20      105.15      7.28 o 
  -5  -7   1       52.91       51.25      9.99 o 
  -4  -7   1      178.67      185.51      9.03 o 
  -3  -7   1      113.89      118.44      6.68 o 
  -2  -7   1       15.58       13.79      1.72 o 
  -1  -7   1        0.51        2.51      1.12 o 
   0  -7   1      158.86      177.85      7.99 o 
   1  -7   1       90.53      102.16      2.38 o 
   2  -7   1        0.33        1.86      0.94 o 
   3  -7   1        3.56        5.37      1.37 o 
   4  -7   1        4.93        7.81      2.65 o 
   5  -7   1       54.60       58.64     16.57 o 
  -9  -6   1       97.03      121.37     17.42 o 
  -8  -6   1        0.06        1.20      0.87 o 
  -7  -6   1       72.78       77.32      5.77 o 
  -6  -6   1       27.54       35.94      5.49 o 
  -5  -6   1       19.15       23.21      4.54 o 
  -4  -6   1        2.64        4.02      4.74 o 
  -3  -6   1      404.69      399.73     10.89 o 
  -2  -6   1      290.62      281.37      6.52 o 
  -1  -6   1      206.08      203.22     11.71 o 
   0  -6   1       21.85       18.48      1.57 o 
   1  -6   1       34.18       30.86      3.05 o 
   2  -6   1      161.72      158.53      6.17 o 
   3  -6   1       83.06       85.92      6.50 o 
   4  -6   1       42.19       38.32      4.82 o 
   5  -6   1       70.31       74.19     10.83 o 
   6  -6   1       90.93      108.55     28.43 o 
  -9  -5   1        3.75        5.01      2.02 o 
  -8  -5   1       32.07       36.36      5.07 o 
  -7  -5   1        4.00        5.44      1.10 o 
  -6  -5   1        0.36        1.50      1.32 o 
  -5  -5   1      525.54      548.76     10.27 o 
  -4  -5   1       97.83      126.46      9.36 o 
  -3  -5   1      194.21      169.32     23.68 o 
  -2  -5   1       39.99       36.11      2.19 o 
  -1  -5   1       42.60       43.12      3.68 o 
   0  -5   1       47.33       50.83      3.71 o 
   1  -5   1       36.64       37.85      2.07 o 
   2  -5   1      624.27      628.45     15.26 o 
   3  -5   1     1156.76     1276.53    117.52 o 
   4  -5   1       67.48       58.91      7.51 o 
   5  -5   1       57.28       62.62     10.35 o 
   6  -5   1        5.33        4.73      2.88 o 
   7  -5   1       14.80       11.47      5.23 o 
  -9  -4   1        1.03        7.05      3.72 o 
  -8  -4   1       41.20       41.38      2.74 o 
  -7  -4   1      778.65      807.55     38.23 o 
  -6  -4   1        6.47        2.76      1.51 o 
  -5  -4   1      198.36      214.37      6.77 o 
  -3  -4   1        0.23        1.23      1.41 o 
  -2  -4   1        1.16        1.40      1.37 o 
  -1  -4   1        8.43       10.46      2.01 o 
   0  -4   1        3.72        2.40      0.72 o 
   1  -4   1      827.30      830.48     15.57 o 
   2  -4   1       57.58       56.84      2.05 o 
   3  -4   1       76.27       74.01      3.40 o 
   4  -4   1       60.25       52.49      4.83 o 
   5  -4   1      104.26      114.37      3.23 o 
   6  -4   1       37.41       32.94      3.82 o 
   7  -4   1       67.18       63.71     10.98 o 
   8  -4   1        0.82        6.34      3.31 o 
 -10  -3   1        0.05        5.33      5.74 o 
  -9  -3   1       80.14       88.70      4.38 o 
  -8  -3   1      177.47      197.09      9.67 o 
  -7  -3   1      171.27      151.28     16.72 o 
  -6  -3   1       64.89       63.12      2.68 o 
  -5  -3   1       72.61       68.62      3.52 o 
  -4  -3   1        3.11        3.25      1.42 o 
  -3  -3   1     1852.74     1945.25      7.93 o 
  -2  -3   1       41.89       36.59      6.08 o 
  -1  -3   1      100.87       96.09      1.07 o 
   0  -3   1      758.85      660.14     10.61 o 
   1  -3   1       70.13       66.03      1.95 o 
   2  -3   1      460.70      478.16      8.95 o 
   3  -3   1      283.41      293.56      4.07 o 
   4  -3   1       28.64       33.93      3.08 o 
   5  -3   1      341.10      333.25      9.24 o 
   6  -3   1      124.60      120.95      6.24 o 
   7  -3   1      117.36      116.69      9.27 o 
   8  -3   1       57.26       58.82      7.37 o 
 -10  -2   1       43.03       47.14      5.56 o 
  -9  -2   1      178.69      212.17     10.66 o 
  -8  -2   1      169.16      180.68      9.92 o 
  -7  -2   1      156.82      147.08      7.86 o 
  -6  -2   1      337.81      333.31     15.15 o 
  -5  -2   1       18.80       16.91      1.26 o 
  -4  -2   1      291.02      297.20      9.08 o 
  -3  -2   1      139.82      138.01      1.55 o 
  -2  -2   1     1878.98     1997.88     30.27 o 
  -1  -2   1      117.36      128.85      4.17 o 
   0  -2   1     6923.29     7729.17     37.99 o 
   2  -2   1      211.72      203.53      3.28 o 
   3  -2   1     1098.01     1170.22     21.51 o 
   4  -2   1      441.64      411.88      7.67 o 
   5  -2   1      201.45      190.58      7.47 o 
   6  -2   1       31.11       34.99      3.45 o 
   7  -2   1        0.28        2.04      1.92 o 
   8  -2   1        5.46        4.87      1.63 o 
   9  -2   1       29.63       24.97      3.98 o 
  -9  -1   1        4.86        7.51      2.18 o 
  -8  -1   1        0.32        3.88      1.31 o 
  -7  -1   1      101.34      100.76      4.49 o 
  -6  -1   1     1405.58     1357.18     36.33 o 
  -5  -1   1      734.74      703.99     10.36 o 
  -4  -1   1      424.63      424.09      7.84 o 
  -3  -1   1      169.23      149.07      3.58 o 
  -2  -1   1      127.74      124.35      2.83 o 
  -1  -1   1       49.67       49.14      1.43 o 
   0  -1   1       33.13       26.65      0.48 o 
   2  -1   1      721.67      656.86     11.13 o 
   3  -1   1      282.53      260.68      3.92 o 
   4  -1   1      701.91      700.12     14.81 o 
   5  -1   1        0.47        3.89      1.00 o 
   6  -1   1        2.84        4.77      0.85 o 
   7  -1   1      145.42      145.68      7.38 o 
   8  -1   1       15.96       18.27      2.88 o 
   9  -1   1        1.42        5.26      2.36 o 
  -9   0   1       22.91       30.24      6.18 o 
  -8   0   1      158.18      174.11     18.05 o 
  -7   0   1      138.08      155.07      9.39 o 
  -6   0   1       38.85       38.98      2.51 o 
  -5   0   1      857.38      873.33     16.51 o 
  -4   0   1        1.78        4.77      0.84 o 
  -3   0   1       17.01       27.09      0.85 o 
  -2   0   1      985.07     1075.64     18.77 o 
  -1   0   1     1484.14     1549.87     32.63 o 
   0   0   1       13.21        2.69      2.27 o 
   1   0   1       81.26       81.08      2.17 o 
   2   0   1        0.40        3.69      1.05 o 
   3   0   1        0.17        3.84      0.74 o 
   4   0   1       14.15       11.82      1.11 o 
   5   0   1        0.03        3.29      0.78 o 
   6   0   1     1720.31     1740.18     19.98 o 
   7   0   1      613.75      608.95     10.09 o 
   8   0   1       37.57       33.51      3.29 o 
   9   0   1       85.83       95.35     14.52 o 
  -9   1   1       28.73       23.33      8.28 o 
  -8   1   1       68.94       65.22     10.11 o 
  -7   1   1        0.17        4.32      0.80 o 
  -6   1   1      450.16      428.96     12.98 o 
  -5   1   1       74.54       79.33      3.92 o 
  -4   1   1      351.09      340.33      5.16 o 
  -3   1   1     6022.24     6529.07     77.51 o 
  -2   1   1        2.29        3.55      0.74 o 
  -1   1   1     3202.46     3355.51    116.81 o 
   1   1   1      914.03      927.03     23.20 o 
   2   1   1       45.58       42.58      1.91 o 
   3   1   1       13.03        8.60      1.17 o 
   4   1   1      553.52      559.11      8.40 o 
   5   1   1      633.04      631.97     11.77 o 
   6   1   1       56.12       59.12      4.33 o 
   7   1   1       68.64       74.25      5.91 o 
   8   1   1        5.12        4.54      1.16 o 
   9   1   1        0.36        1.44      0.76 o 
  10   1   1       15.95       20.33      3.61 o 
  -9   2   1        2.12        7.18      3.22 o 
  -8   2   1       16.08       14.57      2.95 o 
  -7   2   1       42.46       48.76      8.03 o 
  -6   2   1        4.08        6.09      2.22 o 
  -5   2   1      441.25      406.52     35.10 o 
  -4   2   1        5.24        7.51      3.50 o 
  -3   2   1        4.05       11.13      1.35 o 
  -2   2   1      282.02      284.75     16.47 o 
  -1   2   1      215.29      220.53      8.01 o 
   0   2   1        5.58       10.78      0.87 o 
   1   2   1     1109.23     1164.82     17.62 o 
   2   2   1      417.05      390.92      7.42 o 
   3   2   1     1821.65     1911.89     17.37 o 
   4   2   1      231.41      216.93      4.15 o 
   5   2   1        3.02        3.99      1.48 o 
   6   2   1       85.31       81.30      4.88 o 
   7   2   1      270.58      270.99     12.13 o 
   8   2   1       54.69       53.17      4.41 o 
   9   2   1      214.72      205.36      9.47 o 
  10   2   1        7.65        6.48      5.54 o 
  -8   3   1        4.06        7.11      2.30 o 
  -7   3   1       36.42       38.89      8.02 o 
  -6   3   1      355.59      327.09     31.73 o 
  -5   3   1        0.95        4.30      1.55 o 
  -4   3   1      244.50      240.50     10.79 o 
  -3   3   1      650.27      701.73      9.82 o 
  -2   3   1      937.59     1057.74     24.15 o 
  -1   3   1      920.79      919.77     17.69 o 
   0   3   1       26.26       29.54      1.60 o 
   1   3   1      752.03      696.67      8.18 o 
   2   3   1      977.34      961.44     17.92 o 
   3   3   1      110.72      123.12      1.26 o 
   4   3   1     1662.88     1880.42     41.86 o 
   5   3   1       57.03       54.39      2.66 o 
   6   3   1        6.49        7.33      1.38 o 
   7   3   1      221.38      240.16     11.40 o 
   8   3   1       67.30       74.94      5.55 o 
   9   3   1       20.25       15.90      2.78 o 
  10   3   1       16.54        6.53      1.73 o 
  -8   4   1       81.40       76.13     12.80 o 
  -7   4   1      143.34      151.62     13.83 o 
  -6   4   1        4.64        9.97      2.79 o 
  -5   4   1       38.42       38.33      6.04 o 
  -4   4   1       72.55       97.40      7.86 o 
  -3   4   1      360.65      381.00     11.34 o 
  -2   4   1      510.95      516.41     14.34 o 
  -1   4   1      208.20      211.85      5.84 o 
   0   4   1     3115.96     3387.88     93.02 o 
   1   4   1        0.04        2.35      0.76 o 
   2   4   1      232.45      243.38      4.72 o 
   3   4   1        9.71        7.19      1.26 o 
   4   4   1        1.38        3.02      0.45 o 
   5   4   1      683.93      638.93     12.17 o 
   6   4   1      121.89      126.17      6.75 o 
   7   4   1        0.70        2.45      2.50 o 
   8   4   1      149.26      153.48     11.43 o 
   9   4   1        0.08        1.94      1.37 o 
  10   4   1       10.64        8.10      4.40 o 
  -7   5   1        6.00        7.94      2.10 o 
  -6   5   1       13.52       11.69      2.44 o 
  -5   5   1        7.63       14.37      3.03 o 
  -4   5   1      232.05      233.37     12.01 o 
  -3   5   1      306.41      311.79     10.43 o 
  -2   5   1      950.57      987.04     43.59 o 
  -1   5   1      370.67      375.13     10.20 o 
   0   5   1       27.06       28.33      1.75 o 
   1   5   1       17.37       10.74      0.82 o 
   2   5   1        8.47        9.11      1.79 o 
   3   5   1       91.76       84.94      7.75 o 
   4   5   1      436.11      442.62     13.87 o 
   5   5   1       29.59       21.79      3.06 o 
   6   5   1       46.11       36.07      3.61 o 
   7   5   1        9.19        6.34      1.21 o 
   8   5   1        6.01        0.99      1.64 o 
   9   5   1       47.67       49.74      7.42 o 
  10   5   1       18.65       23.56      6.44 o 
  -6   6   1       72.59       80.59     17.24 o 
  -5   6   1      297.05      326.98     45.78 o 
  -4   6   1        0.23        2.46      1.11 o 
  -3   6   1        2.14        2.93      1.02 o 
  -2   6   1      207.46      194.47     16.25 o 
  -1   6   1       24.24       21.22      3.67 o 
   0   6   1       46.76       44.78      3.28 o 
   1   6   1        0.80        4.31      1.09 o 
   2   6   1       30.42       29.70      1.64 o 
   3   6   1      990.40     1060.38     28.50 o 
   4   6   1      143.01      150.01      5.93 o 
   5   6   1        6.65        6.63      4.79 o 
   6   6   1        8.94        9.72      2.06 o 
   7   6   1       65.48       58.25      5.09 o 
   8   6   1      157.11      167.05     12.59 o 
   9   6   1       34.81       31.91      8.93 o 
  -5   7   1        1.88        8.65      3.82 o 
  -4   7   1       16.91       17.18      3.52 o 
  -3   7   1       44.72       46.19      5.07 o 
  -2   7   1        0.87        5.12      1.97 o 
  -1   7   1      279.85      277.32      9.87 o 
   0   7   1       62.41       60.59      5.25 o 
   1   7   1      521.39      524.26     21.07 o 
   2   7   1       79.74       73.81      1.60 o 
   3   7   1       10.40       23.19      3.12 o 
   4   7   1       14.51       14.89      3.06 o 
   5   7   1       57.44       55.52      4.38 o 
   6   7   1      203.04      206.16     11.95 o 
   7   7   1      163.60      162.86      9.95 o 
   8   7   1        1.54        1.91      0.89 o 
   9   7   1       38.91       30.80      4.69 o 
  -4   8   1       15.52       27.63      7.45 o 
  -3   8   1       75.19       95.91      7.86 o 
  -2   8   1       74.14       79.07      4.64 o 
  -1   8   1       43.36       45.28      4.37 o 
   0   8   1       41.69       46.16      2.56 o 
   1   8   1        1.29        5.89      1.30 o 
   2   8   1       23.62       17.60      2.32 o 
   3   8   1      216.10      216.54     18.07 o 
   4   8   1      160.10      167.39     13.12 o 
   5   8   1       71.85       74.19      7.39 o 
   6   8   1       61.56       65.45      5.01 o 
   7   8   1        0.28        3.36      1.44 o 
   8   8   1        0.47        4.34      1.43 o 
  -3   9   1       33.70       39.30      8.92 o 
  -2   9   1        0.60       10.88      4.11 o 
  -1   9   1        9.50        6.52      1.42 o 
   0   9   1        4.60        6.82      1.23 o 
   1   9   1       11.46       12.39      2.43 o 
   2   9   1        0.18        1.88      1.11 o 
   3   9   1      145.03      168.35     17.57 o 
   4   9   1      437.03      468.60     32.46 o 
   5   9   1        7.76        9.41      2.10 o 
   6   9   1       34.16       29.26     20.78 o 
   7   9   1        0.00        5.66      2.49 o 
  -1  10   1       21.38       15.59      3.27 o 
   0  10   1       51.14       42.66      6.96 o 
   1  10   1        1.04        4.01      1.79 o 
   2  10   1      108.43      111.52     10.82 o 
   3  10   1       29.92       37.61      9.49 o 
   4  10   1        0.91        5.97      2.64 o 
   5  10   1        3.61        9.21      2.36 o 
   6  10   1        0.00        4.62      1.67 o 
  -6  -9   2        4.16        1.22      3.23 o 
  -5  -9   2       23.08       13.29      6.40 o 
  -4  -9   2       49.74       36.66      7.24 o 
  -3  -9   2        0.73        1.76      1.58 o 
  -2  -9   2       77.27       84.42     12.04 o 
  -1  -9   2       73.81       85.77     12.21 o 
   0  -9   2        5.18        8.83      3.74 o 
   1  -9   2       15.50       10.61      4.88 o 
  -7  -8   2        0.81        3.12      2.22 o 
  -6  -8   2      120.42      131.27     29.94 o 
  -5  -8   2       29.46       31.60      5.60 o 
  -4  -8   2        2.72        3.16      0.95 o 
  -3  -8   2      147.79      145.67     12.29 o 
  -2  -8   2       15.26        7.00      1.86 o 
  -1  -8   2        7.74        6.76      2.05 o 
   0  -8   2       17.95       21.65      3.04 o 
   1  -8   2        0.03        1.08      2.28 o 
   2  -8   2       44.52       36.14      7.68 o 
   3  -8   2       27.52       26.12      4.39 o 
  -8  -7   2       20.99       11.58      5.22 o 
  -7  -7   2      169.05      204.22     19.76 o 
  -6  -7   2       59.83       62.61      6.42 o 
  -5  -7   2      147.95      159.73     11.37 o 
  -4  -7   2        8.46        1.94      5.73 o 
  -3  -7   2        9.08        8.10      6.78 o 
  -2  -7   2      131.16      116.35      5.46 o 
  -1  -7   2        0.29        1.36      0.63 o 
   0  -7   2       90.11       87.83      7.09 o 
   1  -7   2      178.51      192.13     11.15 o 
   2  -7   2       45.61       44.47      6.00 o 
   3  -7   2       28.63       24.78      4.45 o 
   4  -7   2        0.69        2.49      1.98 o 
   5  -7   2        0.20        4.22      2.83 o 
  -8  -6   2       71.06       78.97     26.30 o 
  -7  -6   2      167.16      153.52     15.97 o 
  -6  -6   2        3.49        7.28      1.92 o 
  -5  -6   2       21.25       16.63      6.25 o 
  -4  -6   2       82.48       93.07      5.47 o 
  -3  -6   2      595.33      624.96     12.03 o 
  -2  -6   2        1.38        4.50      1.59 o 
  -1  -6   2      190.63      187.22     10.20 o 
   0  -6   2      121.69      113.03      6.77 o 
   1  -6   2        0.38        3.12      1.47 o 
   2  -6   2       21.09       21.39      5.19 o 
   3  -6   2        0.69        2.07      0.98 o 
   4  -6   2       35.25       33.83      4.41 o 
   5  -6   2       45.16       56.63     11.29 o 
   6  -6   2        5.05        3.18      2.50 o 
  -9  -5   2       89.54       97.71     14.11 o 
  -8  -5   2        4.75        6.93      1.72 o 
  -7  -5   2       59.94       54.62     10.40 o 
  -6  -5   2        2.31        5.06      0.88 o 
  -5  -5   2      155.20      157.80      3.48 o 
  -4  -5   2      326.80      323.43      4.72 o 
  -2  -5   2      245.25      235.05      4.63 o 
  -1  -5   2       10.32       12.76      1.03 o 
   0  -5   2        9.21        7.78      0.60 o 
   1  -5   2       46.61       39.43      3.65 o 
   2  -5   2       74.21       82.04      4.38 o 
   3  -5   2      113.74      121.05      9.12 o 
   4  -5   2       38.38       35.81      3.17 o 
   5  -5   2       63.99       53.60      6.67 o 
   6  -5   2        5.79        4.81      3.26 o 
   7  -5   2        0.00        2.88      2.28 o 
  -9  -4   2        5.32        3.92      2.05 o 
  -8  -4   2       55.27       46.09      5.24 o 
  -7  -4   2        7.24        7.84      1.50 o 
  -6  -4   2       33.27       30.45      3.07 o 
  -5  -4   2       97.95       84.39      4.20 o 
  -4  -4   2      164.57      144.70      3.34 o 
  -3  -4   2      473.78      506.66      7.44 o 
  -2  -4   2       21.96       17.49      1.51 o 
  -1  -4   2      749.71      801.98      9.75 o 
   0  -4   2     1969.77     2053.21     31.32 o 
   1  -4   2      892.23      889.57     18.09 o 
   2  -4   2      675.75      721.92     21.62 o 
   3  -4   2       10.12        9.48      0.80 o 
   4  -4   2       46.09       42.60      2.23 o 
   5  -4   2        8.80        8.00      1.37 o 
   6  -4   2       22.87       17.23      4.17 o 
   7  -4   2      110.97      108.71     22.52 o 
  -9  -3   2        3.76        4.38      2.65 o 
  -8  -3   2      356.51      349.16     22.51 o 
  -7  -3   2       19.57       20.50      2.45 o 
  -6  -3   2       62.96       65.30      3.54 o 
  -5  -3   2      153.27      151.99      3.30 o 
  -4  -3   2       78.40       81.16      3.20 o 
  -3  -3   2      545.66      593.64      8.41 o 
  -2  -3   2      200.87      186.81      1.67 o 
  -1  -3   2      411.75      436.39      8.32 o 
   0  -3   2      169.46      182.78      1.62 o 
   1  -3   2      329.70      313.89      7.01 o 
   2  -3   2        0.31        3.65      1.23 o 
   3  -3   2        9.05        8.21      0.79 o 
   4  -3   2       98.71       87.89      4.51 o 
   5  -3   2       95.85       93.97      3.41 o 
   6  -3   2      305.75      297.43     14.17 o 
   7  -3   2        5.83        5.57      2.21 o 
   8  -3   2       36.25       35.26     10.45 o 
  -9  -2   2      156.89      184.03     17.85 o 
  -8  -2   2        3.15        6.32      2.15 o 
  -7  -2   2        6.56        8.46      2.21 o 
  -6  -2   2      543.22      567.51     12.26 o 
  -5  -2   2        2.10        3.31      2.16 o 
  -4  -2   2      441.37      440.22     11.72 o 
  -3  -2   2      567.12      563.57      7.26 o 
  -2  -2   2      132.47      134.06      3.91 o 
  -1  -2   2     1529.99     1530.16     32.64 o 
   0  -2   2     4193.71     4541.07     63.20 o 
   1  -2   2      242.74      258.23      5.65 o 
   3  -2   2      264.57      265.76      4.39 o 
   4  -2   2      245.56      240.09      6.56 o 
   5  -2   2      311.42      290.36     10.76 o 
   6  -2   2      293.12      316.66     11.82 o 
   7  -2   2      230.92      209.54     14.36 o 
   8  -2   2        6.81        6.54      3.07 o 
  -9  -1   2        0.27        6.32      3.46 o 
  -8  -1   2       30.59       32.36      3.01 o 
  -7  -1   2        4.21        5.25      1.27 o 
  -6  -1   2      175.16      167.21      6.95 o 
  -5  -1   2     1029.13     1065.25     23.42 o 
  -4  -1   2       24.56       28.36      1.51 o 
  -3  -1   2     2069.94     2251.60     18.77 o 
  -2  -1   2       11.60        9.99      1.44 o 
  -1  -1   2       98.97       89.99      2.87 o 
   2  -1   2        1.27        1.98      0.73 o 
   3  -1   2      703.37      654.92      6.26 o 
   4  -1   2        1.12        3.25      0.93 o 
   5  -1   2        7.71        9.56      1.03 o 
   6  -1   2        5.97        6.14      0.97 o 
   7  -1   2      127.43      116.53      5.95 o 
   8  -1   2       66.06       78.13      8.56 o 
   9  -1   2       20.11       16.20      3.93 o 
  -9   0   2      127.95      142.47     16.03 o 
  -8   0   2       19.95       21.87      3.21 o 
  -7   0   2      258.64      280.94      4.43 o 
  -6   0   2      349.95      353.43     15.43 o 
  -5   0   2       12.19       10.72      1.03 o 
  -4   0   2      116.82      121.70      5.17 o 
  -3   0   2       40.04       47.86      2.31 o 
  -2   0   2      551.78      547.87      9.88 o 
  -1   0   2      648.68      657.11     10.78 o 
   0   0   2      282.33      284.55      4.13 o 
   2   0   2      249.83      259.87      8.47 o 
   3   0   2        0.21        4.23      0.75 o 
   4   0   2       64.40       56.99      2.34 o 
   5   0   2        0.02        2.73      0.78 o 
   6   0   2      262.85      262.41      8.38 o 
   7   0   2        0.24        0.51      1.30 o 
   8   0   2       10.56        8.01      2.05 o 
   9   0   2       40.99       44.14      6.92 o 
  -9   1   2      101.67      106.57     15.29 o 
  -8   1   2       63.76       81.78      5.32 o 
  -7   1   2        5.51        6.12      1.90 o 
  -6   1   2       14.25        3.51      6.37 o 
  -4   1   2        8.99        7.19      1.73 o 
  -3   1   2        2.08        1.49      0.51 o 
  -2   1   2      247.65      225.72      8.63 o 
  -1   1   2        5.29        7.02      2.99 o 
   0   1   2     1705.43     1669.69     23.83 o 
   1   1   2     2845.85     3112.74     40.69 o 
   2   1   2        6.43        4.61      1.39 o 
   3   1   2     1775.29     1814.42     18.89 o 
   4   1   2      879.95      979.51     10.83 o 
   5   1   2     1170.74     1127.62     18.39 o 
   6   1   2      438.80      435.47     11.53 o 
   7   1   2      352.69      343.41     13.98 o 
   8   1   2       12.09        9.49      2.94 o 
   9   1   2        6.73       10.85      2.58 o 
  10   1   2       25.55       24.27      5.90 o 
  -9   2   2      183.25      243.64     23.36 o 
  -8   2   2        4.45        2.59      2.28 o 
  -7   2   2        2.52        3.70      1.68 o 
  -6   2   2       44.00       53.29      6.68 o 
  -5   2   2      247.62      234.13     12.95 o 
  -4   2   2      726.63      694.70     27.54 o 
  -3   2   2       32.36       38.43      2.21 o 
  -2   2   2      404.59      386.96     12.57 o 
  -1   2   2      871.40      858.57     12.98 o 
   0   2   2     1385.52     1330.15     15.01 o 
   1   2   2      427.89      431.02      7.35 o 
   2   2   2      239.96      230.56      7.31 o 
   3   2   2       20.05       10.18      0.62 o 
   4   2   2      870.61      879.93     16.22 o 
   5   2   2       61.46       56.37      2.58 o 
   6   2   2        2.63        4.35      0.97 o 
   7   2   2       35.82       37.95      4.56 o 
   8   2   2       19.96       17.01      2.91 o 
   9   2   2      394.34      412.39     17.10 o 
  10   2   2       22.49       23.24      4.48 o 
  -8   3   2       32.71       28.51      7.08 o 
  -7   3   2        0.04       -0.30      1.32 o 
  -6   3   2      271.26      270.93     28.65 o 
  -5   3   2       75.76       79.01      4.39 o 
  -4   3   2      425.16      400.66     15.72 o 
  -3   3   2       64.09       79.02      9.68 o 
  -2   3   2      228.44      216.01      3.47 o 
  -1   3   2      402.85      384.33      6.49 o 
   0   3   2     1498.52     1547.34     26.80 o 
   1   3   2      223.26      223.93      5.89 o 
   2   3   2        5.49       13.26      1.16 o 
   3   3   2     1079.43     1070.56     10.26 o 
   4   3   2      462.74      516.85      9.71 o 
   5   3   2       89.37       99.05      4.36 o 
   6   3   2       11.73       16.65      1.87 o 
   7   3   2      186.69      164.26      7.65 o 
   8   3   2      140.03      166.35     11.64 o 
   9   3   2       37.84       29.86      4.89 o 
  10   3   2       85.82       77.26     14.34 o 
  -8   4   2       53.84       71.32     13.30 o 
  -7   4   2      184.02      209.54     36.00 o 
  -6   4   2       29.35       28.68      5.46 o 
  -5   4   2      160.19      145.20      9.47 o 
  -4   4   2       54.55       73.76     10.71 o 
  -3   4   2       74.60       81.21      8.35 o 
  -2   4   2      108.84       95.99      3.18 o 
  -1   4   2      832.45      819.52     40.43 o 
   0   4   2        0.34        2.64      1.25 o 
   1   4   2      194.66      173.74      4.26 o 
   2   4   2        5.78        7.02      0.80 o 
   3   4   2        0.51        3.72      1.74 o 
   4   4   2      468.10      480.02      8.48 o 
   5   4   2       28.79       32.42      2.03 o 
   6   4   2      271.36      229.34      6.55 o 
   7   4   2      313.80      317.63     16.37 o 
   8   4   2       19.97       18.23      3.02 o 
   9   4   2       97.86       90.48      7.77 o 
  10   4   2       10.89       10.51      3.44 o 
  -7   5   2        0.49        4.17      3.05 o 
  -6   5   2       23.69       19.70      3.79 o 
  -5   5   2        1.97        5.93      1.56 o 
  -4   5   2       16.55       12.75      5.28 o 
  -3   5   2      796.64      808.45     19.41 o 
  -2   5   2       10.93       10.85      0.90 o 
  -1   5   2      932.98      949.62     28.30 o 
   0   5   2       38.65       40.28      1.86 o 
   1   5   2       59.64       64.53      3.54 o 
   2   5   2      385.53      381.82     18.20 o 
   3   5   2      343.23      328.82     13.24 o 
   4   5   2      387.00      377.95     11.03 o 
   5   5   2      814.06      820.26     23.19 o 
   6   5   2       16.12       17.26      2.15 o 
   7   5   2        6.20        7.52      1.51 o 
   8   5   2       15.72       12.82      2.94 o 
   9   5   2       67.73       69.31      5.21 o 
  10   5   2       77.18       78.80     13.61 o 
  -6   6   2       11.42       10.97      3.42 o 
  -5   6   2      241.27      267.59     31.03 o 
  -4   6   2       34.48       42.26      3.97 o 
  -3   6   2       31.86       29.46      2.91 o 
  -2   6   2      215.93      212.11      8.96 o 
  -1   6   2        1.40        3.56      0.63 o 
   0   6   2      149.69      129.27     12.84 o 
   1   6   2      761.19      765.93     22.82 o 
   2   6   2      158.35      150.09      3.72 o 
   3   6   2      773.21      781.53     15.03 o 
   4   6   2       21.81       22.97      3.50 o 
   5   6   2       14.38       18.36      3.13 o 
   6   6   2       11.98       10.02      3.63 o 
   7   6   2       49.36       41.39      6.92 o 
   8   6   2       49.59       51.61      6.35 o 
   9   6   2      143.57      154.85     38.66 o 
  -5   7   2        0.00        5.71      4.40 o 
  -4   7   2       10.99       14.50      4.40 o 
  -3   7   2       29.02       34.58      5.74 o 
  -2   7   2       57.28       59.92      6.22 o 
  -1   7   2       51.34       58.01      3.67 o 
   0   7   2      132.39      125.87      3.07 o 
   1   7   2        0.87        3.11      0.91 o 
   2   7   2       54.35       49.49      3.03 o 
   3   7   2       47.15       44.02      2.70 o 
   4   7   2      240.12      248.85      8.15 o 
   5   7   2       35.15       58.40      9.96 o 
   6   7   2       23.30       28.79      8.94 o 
   7   7   2      434.44      467.98     36.14 o 
   8   7   2      148.40      151.98     12.72 o 
   9   7   2        9.89        6.22      3.01 o 
  -4   8   2       14.50       16.82      4.86 o 
  -3   8   2      159.38      163.22     16.76 o 
  -2   8   2      387.33      431.76     60.95 o 
  -1   8   2        4.05        6.59      1.97 o 
   0   8   2       68.89       70.02      3.21 o 
   1   8   2      138.30      116.64      2.75 o 
   2   8   2        0.05        2.74      1.13 o 
   3   8   2       46.10       38.91      2.40 o 
   4   8   2       17.02       24.27      3.61 o 
   5   8   2       31.22       36.75      4.03 o 
   6   8   2       65.38       61.48      5.52 o 
   7   8   2        9.48       11.23      2.52 o 
   8   8   2       56.39       46.52      6.00 o 
  -2   9   2      174.04      191.64     25.96 o 
  -1   9   2       73.08       64.90      3.08 o 
   0   9   2       67.18       65.17      4.24 o 
   1   9   2       67.10       57.09      7.16 o 
   2   9   2       97.80      109.33      5.38 o 
   3   9   2        0.05        5.21      1.64 o 
   4   9   2        1.95        4.96      2.02 o 
   5   9   2       15.49       14.95      2.41 o 
   6   9   2        8.06       14.30      4.20 o 
   7   9   2        5.91        2.84      1.61 o 
   8   9   2        0.34        4.70      1.53 o 
  -1  10   2        3.43        6.58      2.44 o 
   0  10   2       65.59       73.88      7.25 o 
   1  10   2       78.13       72.99      4.03 o 
   2  10   2       23.16       19.49      5.71 o 
   3  10   2      156.86      174.25     10.79 o 
   4  10   2       87.77       88.80     13.21 o 
   5  10   2        0.02        5.07      1.58 o 
   6  10   2       29.33       23.27      4.19 o 
   2  11   2        2.43        7.76      2.78 o 
   3  11   2        2.63        2.75      1.66 o 
   4  11   2        7.12        7.45      2.46 o 
  -4  -9   3        0.06        5.29      2.52 o 
  -3  -9   3       40.89       51.61     10.90 o 
  -2  -9   3       10.14       10.85      3.38 o 
  -1  -9   3        0.75        2.94      1.43 o 
   0  -9   3        0.01        5.39      2.14 o 
  -6  -8   3       43.57       27.55      5.37 o 
  -5  -8   3       46.42       51.64     16.87 o 
  -4  -8   3        9.35        3.83      1.13 o 
  -3  -8   3       14.06       14.57      4.65 o 
  -2  -8   3       33.77       34.22      8.44 o 
  -1  -8   3        0.72        1.90      3.86 o 
   0  -8   3       32.40       28.33      4.82 o 
   1  -8   3       20.69       17.37      4.04 o 
   2  -8   3        2.65        2.64      1.25 o 
   3  -8   3       25.84       15.18      3.35 o 
  -7  -7   3       40.23       49.09      6.68 o 
  -6  -7   3      100.50      124.08     18.58 o 
  -5  -7   3        1.62        3.83      1.23 o 
  -4  -7   3       27.65       38.45      9.61 o 
  -3  -7   3      135.78      126.75      8.88 o 
  -2  -7   3       69.70       67.91      6.86 o 
  -1  -7   3       52.72       53.24      7.47 o 
   0  -7   3       51.17       52.31      9.94 o 
   1  -7   3       69.31       69.16     10.85 o 
   2  -7   3       39.38       37.92      8.85 o 
   3  -7   3       17.42       17.69      3.89 o 
   4  -7   3        0.05        0.50      1.39 o 
  -8  -6   3      180.76      170.21     28.10 o 
  -7  -6   3       55.65       74.80     16.83 o 
  -6  -6   3        3.66        6.03      4.50 o 
  -5  -6   3        6.88       11.70      2.74 o 
  -4  -6   3       36.95       31.91      3.31 o 
  -3  -6   3        4.90        6.31      1.02 o 
  -2  -6   3      249.35      249.36      7.77 o 
  -1  -6   3      336.71      304.06     21.26 o 
   0  -6   3      239.83      252.00     12.73 o 
   1  -6   3        0.50        5.34      2.00 o 
   2  -6   3        5.99        6.49      1.87 o 
   3  -6   3      334.51      382.14     41.58 o 
   4  -6   3        4.51        4.99      1.05 o 
   5  -6   3        3.01        3.08      1.86 o 
  -8  -5   3       19.73       13.11      4.18 o 
  -7  -5   3      120.98      114.36     24.77 o 
  -6  -5   3       48.55       42.16      3.04 o 
  -5  -5   3       27.72       30.66      2.43 o 
  -4  -5   3      547.19      574.74     11.64 o 
  -3  -5   3       96.55       95.44      2.37 o 
  -2  -5   3       46.48       42.78      2.81 o 
  -1  -5   3      293.09      297.92      4.50 o 
   0  -5   3       40.56       41.63      4.52 o 
   1  -5   3       33.13       29.55      3.19 o 
   2  -5   3       85.05       85.07      5.02 o 
   3  -5   3       19.43       21.32      5.57 o 
   4  -5   3      265.00      295.89     16.59 o 
   5  -5   3       24.74       23.33      6.69 o 
   6  -5   3        7.93       13.66      5.52 o 
  -9  -4   3        3.39        9.13      2.49 o 
  -8  -4   3       64.37       65.82      6.11 o 
  -7  -4   3        1.38        3.14      1.08 o 
  -6  -4   3      337.45      367.27      9.54 o 
  -5  -4   3      103.55      101.01      7.36 o 
  -4  -4   3        0.58        3.18      0.93 o 
  -3  -4   3       61.80       54.20      2.78 o 
  -2  -4   3       20.14       19.64      2.03 o 
  -1  -4   3      104.76      100.51      2.34 o 
   0  -4   3       20.85       22.73      1.95 o 
   1  -4   3       72.63       72.49     10.47 o 
   2  -4   3      330.56      326.07     19.13 o 
   3  -4   3      213.30      236.50     14.30 o 
   4  -4   3       47.32       43.04      4.62 o 
   5  -4   3        1.49        5.11      1.18 o 
   6  -4   3      283.22      284.14     17.54 o 
   7  -4   3        5.79        7.18      3.86 o 
  -9  -3   3       71.48       71.37      8.28 o 
  -8  -3   3       18.85       16.92      2.56 o 
  -7  -3   3      393.28      420.49     18.97 o 
  -6  -3   3      836.06      829.50     36.42 o 
  -5  -3   3       35.33       29.97      2.18 o 
  -4  -3   3        9.39        8.29      1.03 o 
  -3  -3   3       15.58       16.44      1.82 o 
  -2  -3   3     1712.87     1799.41     21.43 o 
  -1  -3   3       36.85       26.14      1.29 o 
   0  -3   3     1122.94     1211.41     14.43 o 
   1  -3   3      805.15      775.54     52.61 o 
   2  -3   3       26.64       21.37      2.08 o 
   3  -3   3        1.57        5.96      2.12 o 
   4  -3   3       24.12       21.00      2.40 o 
   5  -3   3       80.92       69.78      7.11 o 
   6  -3   3        3.26        5.85      2.37 o 
   7  -3   3       13.31        5.98      2.33 o 
   8  -3   3        5.17        4.23      2.88 o 
  -9  -2   3      105.62      127.19     14.29 o 
  -8  -2   3      269.90      302.26     16.23 o 
  -7  -2   3       23.62       22.69      2.93 o 
  -6  -2   3      129.27      130.62      3.95 o 
  -5  -2   3       18.96       17.81      5.58 o 
  -4  -2   3        0.92        3.65      1.43 o 
  -3  -2   3      261.34      251.49      7.61 o 
  -2  -2   3        0.15        2.93      1.01 o 
  -1  -2   3      207.81      202.40      4.40 o 
   0  -2   3        1.13        2.20      1.25 o 
   1  -2   3      435.09      462.88      3.36 o 
   2  -2   3      648.52      663.55     15.20 o 
   3  -2   3       68.74       68.83      2.58 o 
   4  -2   3       76.92       87.89      4.00 o 
   5  -2   3      139.49      130.15      8.26 o 
   6  -2   3      175.92      161.82      9.23 o 
   7  -2   3       48.37       43.23      4.68 o 
   8  -2   3        6.54        5.29      2.19 o 
  -9  -1   3        8.16       10.42      3.56 o 
  -8  -1   3       34.68       34.67      4.27 o 
  -7  -1   3        5.42        8.44      2.33 o 
  -6  -1   3        3.70       12.02      4.76 o 
  -5  -1   3      606.48      626.12     11.91 o 
  -4  -1   3     1186.09     1202.95     33.33 o 
  -3  -1   3       59.70       71.09      2.84 o 
  -2  -1   3      500.24      490.77     14.78 o 
  -1  -1   3      286.34      263.91      4.00 o 
   0  -1   3        0.39        1.53      0.53 o 
   1  -1   3       50.40       33.99      1.82 o 
   2  -1   3        8.17       10.54      0.73 o 
   3  -1   3      731.73      747.58     10.35 o 
   4  -1   3      695.08      683.81     23.57 o 
   5  -1   3      154.12      150.89      3.46 o 
   6  -1   3      133.97      129.35     11.00 o 
   7  -1   3      188.32      190.68      9.68 o 
   8  -1   3        1.64        2.67      1.73 o 
   9  -1   3       29.40       29.98      5.46 o 
  -9   0   3       28.37       45.17      7.18 o 
  -8   0   3       87.91       98.53     11.11 o 
  -7   0   3       15.27       15.21      1.93 o 
  -6   0   3      410.31      391.40     20.81 o 
  -5   0   3      283.07      283.81     10.63 o 
  -4   0   3       81.09       69.18      7.32 o 
  -3   0   3     1216.10     1350.11     40.07 o 
  -2   0   3      196.47      187.38      3.85 o 
  -1   0   3        5.45        8.92      0.73 o 
   0   0   3     5764.96     6187.46     71.51 o 
   1   0   3      682.76      684.67     12.11 o 
   2   0   3      757.76      764.43     15.24 o 
   3   0   3       70.02       69.84      1.99 o 
   4   0   3       57.62       60.23      2.21 o 
   5   0   3      211.54      200.83      5.80 o 
   6   0   3        3.04        3.39      0.99 o 
   7   0   3      375.88      365.07     16.40 o 
   8   0   3       83.98       83.02      5.24 o 
   9   0   3       21.05       21.65      4.13 o 
  -9   1   3       20.52       19.61      4.99 o 
  -8   1   3       51.09       52.43      6.83 o 
  -7   1   3       23.15       42.03      5.65 o 
  -6   1   3       13.43        6.06      2.74 o 
  -5   1   3        0.59        3.13      1.43 o 
  -4   1   3      103.02       84.69      3.14 o 
  -3   1   3      215.94      200.35      3.21 o 
  -1   1   3        9.49        9.59      0.67 o 
   0   1   3      818.66      773.74     15.58 o 
   1   1   3     1063.16     1081.63     15.04 o 
   2   1   3      510.75      536.88      9.14 o 
   3   1   3        9.67        9.42      0.65 o 
   4   1   3       12.48        5.58      0.86 o 
   5   1   3       61.65       55.53      3.32 o 
   6   1   3      389.37      383.03      6.49 o 
   7   1   3       45.48       41.43      3.64 o 
   8   1   3        0.65        3.75      1.37 o 
   9   1   3       10.61        6.85      3.58 o 
  -8   2   3        1.51        2.10      3.70 o 
  -7   2   3        0.17        4.52      2.08 o 
  -6   2   3      139.40      126.92      8.57 o 
  -5   2   3       17.41       18.83      2.46 o 
  -4   2   3      468.13      470.10     46.72 o 
  -3   2   3      418.23      465.78     15.45 o 
  -1   2   3      201.00      182.83      7.41 o 
   0   2   3       98.57       94.21      3.60 o 
   1   2   3      295.71      279.42      6.89 o 
   2   2   3      821.92      812.11     12.20 o 
   3   2   3      356.98      358.08      6.49 o 
   4   2   3     1269.02     1330.23     35.62 o 
   5   2   3      354.26      350.68     13.77 o 
   6   2   3        4.69        5.23      1.10 o 
   7   2   3       85.14       80.93      7.47 o 
   8   2   3       10.06        5.77      2.82 o 
   9   2   3        0.33        2.18      0.82 o 
  10   2   3      115.41      105.36     18.52 o 
  -8   3   3       42.82       49.85      6.72 o 
  -7   3   3      110.70      119.72     11.98 o 
  -6   3   3       68.54       48.51     10.72 o 
  -5   3   3      534.50      533.27     30.06 o 
  -4   3   3      114.55      114.16      8.92 o 
  -3   3   3      152.58      131.55      5.48 o 
  -2   3   3        2.64        2.13      1.92 o 
  -1   3   3       93.38       80.28      2.19 o 
   0   3   3     3391.53     3671.16     25.11 o 
   1   3   3      153.91      136.13      2.91 o 
   2   3   3      686.34      730.35      8.43 o 
   3   3   3     1018.57      970.26     10.17 o 
   4   3   3      142.36      143.41      4.08 o 
   5   3   3       58.60       64.14      3.79 o 
   6   3   3      137.23      146.62      4.62 o 
   7   3   3        7.04        4.94      1.51 o 
   8   3   3      102.28      102.66      6.00 o 
   9   3   3       51.29       56.83      5.98 o 
  10   3   3        0.10        2.85      3.39 o 
  -8   4   3       11.84       10.95      3.36 o 
  -7   4   3      103.13      105.52     14.56 o 
  -6   4   3      181.43      197.78     13.38 o 
  -5   4   3       10.25       13.21      7.79 o 
  -4   4   3        2.76        3.71      2.19 o 
  -3   4   3       99.53      109.39      9.39 o 
  -1   4   3      665.25      676.65     14.35 o 
   0   4   3      472.94      482.32      6.23 o 
   1   4   3     1249.91     1393.63     13.07 o 
   2   4   3        4.67        3.87      1.29 o 
   3   4   3       12.41       13.14      1.56 o 
   4   4   3      442.02      431.63     12.68 o 
   5   4   3       44.64       34.08      2.18 o 
   6   4   3       50.83       41.65      3.33 o 
   7   4   3        3.81        8.20      3.50 o 
   8   4   3       19.36       24.59      3.91 o 
   9   4   3       15.30       13.65      2.50 o 
  10   4   3        1.61        2.46      1.54 o 
  -7   5   3       13.45       14.66      4.01 o 
  -6   5   3       22.46       20.80      4.40 o 
  -5   5   3      133.97      135.86      9.15 o 
  -4   5   3       39.32       47.70      5.48 o 
  -3   5   3        1.80        2.46      2.20 o 
  -2   5   3      625.14      594.12      9.21 o 
  -1   5   3       55.00       47.93      3.97 o 
   0   5   3      269.23      267.98     13.28 o 
   1   5   3      379.04      397.62     16.84 o 
   2   5   3       10.05        9.53      1.42 o 
   3   5   3      402.58      394.26      8.15 o 
   4   5   3      136.34      129.64      5.84 o 
   5   5   3      546.71      510.56      8.22 o 
   6   5   3      311.93      313.40     19.38 o 
   7   5   3      109.77       98.51     10.79 o 
   8   5   3        0.26        2.15      1.97 o 
   9   5   3       15.37       14.78      5.27 o 
  10   5   3       67.17       61.34     13.64 o 
  -6   6   3       70.22       61.77     15.22 o 
  -5   6   3       17.95       18.22      4.81 o 
  -4   6   3      227.82      297.64     37.70 o 
  -3   6   3       17.66       13.01      2.56 o 
  -2   6   3       73.97       63.21      3.03 o 
  -1   6   3       27.07       28.59      2.29 o 
   0   6   3       88.32       99.83      7.74 o 
   1   6   3      298.15      289.66     14.96 o 
   2   6   3      478.85      429.48     17.86 o 
   3   6   3       57.47       55.12      3.57 o 
   4   6   3      639.30      619.96     16.49 o 
   5   6   3       13.84       11.73      1.03 o 
   6   6   3      124.11      110.63      5.59 o 
   7   6   3       38.78       36.74      2.95 o 
   8   6   3       96.19       93.75      8.53 o 
   9   6   3      170.37      193.88     18.79 o 
  -5   7   3       87.49       87.33     15.13 o 
  -4   7   3        7.79       15.77      5.52 o 
  -3   7   3        8.13        5.77      1.60 o 
  -2   7   3      274.16      288.40      8.37 o 
  -1   7   3        3.59        4.20      1.32 o 
   0   7   3      560.06      588.50     19.26 o 
   1   7   3        8.33        7.53      2.55 o 
   2   7   3      132.40      121.27     13.98 o 
   3   7   3       92.46       93.86      9.64 o 
   4   7   3      278.29      254.84     10.77 o 
   5   7   3       18.52       19.94      3.62 o 
   6   7   3       46.71       60.26      5.17 o 
   7   7   3       20.34       21.74      5.40 o 
   8   7   3       62.03       67.91      5.52 o 
   9   7   3       11.76       13.66      2.94 o 
  -4   8   3       16.76       14.31      5.20 o 
  -3   8   3       30.51       27.01      5.10 o 
  -2   8   3        6.33        6.46      2.01 o 
  -1   8   3       32.27       29.74      5.60 o 
   0   8   3        0.03        3.25      1.77 o 
   1   8   3       55.86       56.10      1.99 o 
   2   8   3       15.22       11.04      2.08 o 
   3   8   3        6.89        8.90      2.56 o 
   4   8   3      987.39     1127.03     26.35 o 
   5   8   3        3.99        8.27      2.91 o 
   6   8   3       47.27       48.64      8.14 o 
   7   8   3      176.98      189.43     12.45 o 
   8   8   3        0.62        2.91      2.87 o 
   9   8   3        0.49        2.72      2.80 o 
  -3   9   3      104.64      126.87     25.65 o 
  -2   9   3       58.99       61.06      6.12 o 
  -1   9   3       13.59       14.01      2.45 o 
   0   9   3        9.78        7.71      3.96 o 
   1   9   3        1.07        2.56      0.98 o 
   2   9   3       88.34       87.47      7.08 o 
   3   9   3      131.55      134.18      8.11 o 
   4   9   3       46.34       54.80      4.28 o 
   5   9   3      251.11      266.74     19.94 o 
   6   9   3        8.94       15.16      3.10 o 
   7   9   3        7.33        8.77      2.23 o 
   8   9   3       29.97       21.14      5.85 o 
  -2  10   3        1.26        6.07      2.82 o 
  -1  10   3      127.06      132.42     20.62 o 
   0  10   3        4.28        5.54      1.25 o 
   1  10   3       36.25       30.21      4.21 o 
   2  10   3       26.37       23.20      3.42 o 
   3  10   3       81.80       92.19      5.41 o 
   4  10   3       53.66       80.45     13.71 o 
   5  10   3       60.03       57.30      6.23 o 
   6  10   3       57.55       61.05      7.24 o 
   7  10   3       21.41       28.82      6.91 o 
   1  11   3       23.98        7.76      2.65 o 
   2  11   3       36.31       25.14      5.67 o 
   3  11   3        1.20        3.03      1.33 o 
   4  11   3        5.12        5.69      1.96 o 
   5  11   3       13.56       15.71      2.64 o 
  -5  -8   4       39.12       23.21     16.39 o 
  -4  -8   4       61.33       60.89     10.18 o 
  -3  -8   4       30.11       25.77      7.62 o 
  -2  -8   4       16.63        8.31      3.85 o 
  -1  -8   4        7.17        7.68      3.05 o 
   0  -8   4        6.07        2.54      0.94 o 
   1  -8   4       44.74       29.56      5.02 o 
   2  -8   4        0.28        3.94      2.21 o 
  -6  -7   4       82.29       77.64     23.79 o 
  -5  -7   4       53.12       59.83     15.03 o 
  -4  -7   4       14.56        8.76      6.19 o 
  -3  -7   4       27.58       18.75      3.94 o 
  -2  -7   4        0.00        4.45      4.90 o 
  -1  -7   4        7.32        5.61      3.13 o 
   0  -7   4       30.95       24.81      4.44 o 
   1  -7   4        3.77        6.45      1.58 o 
   2  -7   4       28.53       23.65      5.08 o 
   3  -7   4        0.17        3.79      1.68 o 
  -7  -6   4       79.42       74.88     22.63 o 
  -6  -6   4       25.86       15.17      3.35 o 
  -5  -6   4       16.76       15.11      7.67 o 
  -4  -6   4        3.11        2.48      7.68 o 
  -3  -6   4        0.53        3.66      0.91 o 
  -2  -6   4      315.34      324.85     14.57 o 
  -1  -6   4       68.70       63.53      6.30 o 
   0  -6   4        0.01        4.44      1.59 o 
   1  -6   4       70.60       82.90      5.42 o 
   2  -6   4        9.08        9.71      4.26 o 
   3  -6   4        7.84       11.83      2.79 o 
   4  -6   4        1.57        3.33      1.12 o 
   5  -6   4       14.07       12.99      5.02 o 
  -8  -5   4       40.26       27.29      5.88 o 
  -7  -5   4       81.54       78.27     15.47 o 
  -6  -5   4      109.05       85.89     12.16 o 
  -5  -5   4       52.57       49.70      5.04 o 
  -4  -5   4      129.59      124.95      4.84 o 
  -3  -5   4      460.41      468.06     19.48 o 
  -2  -5   4        4.90        4.13      1.58 o 
  -1  -5   4       19.99       19.73      1.48 o 
   0  -5   4      366.76      354.44     15.66 o 
   1  -5   4        0.90        2.12      1.37 o 
   2  -5   4      197.29      214.75      6.30 o 
   3  -5   4       65.99       80.04      5.68 o 
   4  -5   4       63.73       62.75      5.99 o 
   5  -5   4       84.58       76.57      8.32 o 
   6  -5   4       12.00       15.92      6.50 o 
  -8  -4   4       45.75       43.18     18.64 o 
  -7  -4   4       49.46       53.33      5.41 o 
  -6  -4   4       13.30       13.35      3.39 o 
  -5  -4   4      103.42       99.24      6.86 o 
  -4  -4   4      191.72      185.02      5.52 o 
  -3  -4   4       29.99       30.59      2.50 o 
  -2  -4   4        7.51       10.26      0.94 o 
  -1  -4   4       15.77       15.17      2.04 o 
   0  -4   4       42.87       40.56      2.07 o 
   1  -4   4      624.40      627.10     32.80 o 
   2  -4   4      109.69      105.99     13.91 o 
   3  -4   4      101.77      122.90      6.77 o 
   4  -4   4       30.07       36.87      4.88 o 
   5  -4   4        1.22        2.19      0.75 o 
   6  -4   4        0.32        2.01      0.75 o 
   7  -4   4        6.89        8.74      3.66 o 
  -9  -3   4       65.52       48.98      7.22 o 
  -8  -3   4        2.30        6.19      1.79 o 
  -7  -3   4       60.58       60.74      8.44 o 
  -6  -3   4       10.18       10.28      2.96 o 
  -5  -3   4        0.20        4.44      1.33 o 
  -4  -3   4      102.69       95.51      7.90 o 
  -3  -3   4       49.37       49.27      4.05 o 
  -2  -3   4       50.94       46.71      2.61 o 
  -1  -3   4      224.30      204.04      4.80 o 
   0  -3   4     1537.82     1641.71     31.75 o 
   1  -3   4      183.06      193.41     21.15 o 
   2  -3   4      151.97      138.10      4.56 o 
   3  -3   4        1.62        6.19      1.83 o 
   4  -3   4       13.40       16.04      2.78 o 
   5  -3   4      203.82      204.12     11.64 o 
   6  -3   4       62.35       55.92      6.75 o 
   7  -3   4      319.01      312.67    116.00 o 
  -9  -2   4       84.07       69.46     24.44 o 
  -8  -2   4      238.39      243.09      9.72 o 
  -7  -2   4       45.44       42.89      4.18 o 
  -6  -2   4       16.14       13.53      3.26 o 
  -5  -2   4      261.74      254.64     10.83 o 
  -4  -2   4        1.03        2.96      1.37 o 
  -3  -2   4     1147.13     1194.83     38.47 o 
  -2  -2   4     1012.44     1016.66     32.29 o 
  -1  -2   4        6.08        6.15      1.38 o 
   0  -2   4       27.15       18.58      1.11 o 
   1  -2   4       15.64       14.24      1.25 o 
   2  -2   4       22.13       20.42      1.29 o 
   4  -2   4       13.98       15.86      2.03 o 
   5  -2   4       57.18       59.44      3.06 o 
   6  -2   4      134.16      132.70      6.32 o 
   7  -2   4        0.03        2.28      0.58 o 
   8  -2   4        2.27        5.37      2.93 o 
  -9  -1   4        9.75       12.92      4.05 o 
  -8  -1   4        1.78        6.99      3.21 o 
  -7  -1   4       19.41       13.61      7.21 o 
  -6  -1   4       94.58       87.32      8.29 o 
  -5  -1   4       61.65       62.56      5.97 o 
  -4  -1   4      973.72      992.40     29.31 o 
  -3  -1   4        0.65        5.36      1.22 o 
  -2  -1   4      160.70      168.24      6.37 o 
  -1  -1   4       64.32       66.66      1.77 o 
   0  -1   4       47.11       54.26      1.13 o 
   2  -1   4      118.44      113.13      4.96 o 
   3  -1   4       89.94       94.55      3.58 o 
   4  -1   4      186.33      156.57     11.01 o 
   5  -1   4       65.36       59.87      2.63 o 
   6  -1   4       40.83       35.35      4.66 o 
   7  -1   4        0.46        1.80      0.75 o 
   8  -1   4        2.24        2.81      0.72 o 
  -9   0   4       18.80       29.38      4.53 o 
  -8   0   4      135.39      164.69     11.61 o 
  -7   0   4       34.02       26.22      3.87 o 
  -6   0   4      128.69      118.53      3.69 o 
  -5   0   4      715.20      731.57     36.00 o 
  -4   0   4       98.49       96.86      6.98 o 
  -3   0   4      114.12      125.79      5.23 o 
  -2   0   4      335.94      356.12     14.30 o 
  -1   0   4       24.81       22.19      1.87 o 
   0   0   4      441.30      410.31     11.19 o 
   1   0   4     1428.78     1451.75     11.07 o 
   3   0   4       86.51      103.76      5.25 o 
   4   0   4      125.03      125.94      4.29 o 
   5   0   4        0.07        6.32      1.43 o 
   6   0   4      323.60      330.81     13.32 o 
   7   0   4       48.95       42.10      2.53 o 
   8   0   4       78.81       74.33      3.79 o 
   9   0   4       65.89       69.76     10.82 o 
  -8   1   4        1.49        6.54      3.84 o 
  -7   1   4       65.08       71.18     11.99 o 
  -6   1   4      184.94      172.04      5.75 o 
  -5   1   4        9.53        9.70      1.07 o 
  -4   1   4        0.22        2.16      2.10 o 
  -3   1   4      244.70      213.02     11.86 o 
  -2   1   4      207.04      176.12      3.56 o 
  -1   1   4     1191.04     1186.84     20.23 o 
   0   1   4      422.49      427.27      9.22 o 
   1   1   4      134.67      108.76      2.54 o 
   2   1   4        0.25        3.48      0.99 o 
   3   1   4       50.52       52.03      3.46 o 
   4   1   4      730.38      725.75     17.84 o 
   5   1   4      220.44      220.54      4.90 o 
   6   1   4      288.21      288.82     10.26 o 
   7   1   4      218.16      222.15     11.84 o 
   8   1   4        1.02        5.10      1.04 o 
   9   1   4       51.74       42.31      7.13 o 
  -8   2   4       44.29       41.97      5.89 o 
  -7   2   4        0.78        3.61      2.46 o 
  -6   2   4       55.76       51.03      7.67 o 
  -5   2   4      169.70      194.17      7.09 o 
  -3   2   4      548.39      533.47     11.66 o 
  -2   2   4      143.69      145.65      4.67 o 
  -1   2   4       24.81       22.53      1.53 o 
   0   2   4       38.53       37.92      2.65 o 
   1   2   4       96.89       98.56      3.11 o 
   2   2   4      323.43      326.44      8.52 o 
   3   2   4      420.67      382.18      9.76 o 
   4   2   4      118.37      133.17      3.20 o 
   5   2   4      100.58       95.15      5.91 o 
   6   2   4       32.12       25.46      5.03 o 
   7   2   4      103.01       95.57      7.97 o 
   8   2   4        0.62        3.88      2.40 o 
   9   2   4       65.47       54.44      5.94 o 
  -8   3   4       28.31       26.43      5.22 o 
  -7   3   4       96.94      118.33      9.40 o 
  -6   3   4       31.69       47.60      5.33 o 
  -5   3   4      199.34      164.88     10.75 o 
  -4   3   4      209.11      205.30      6.94 o 
  -3   3   4       32.20       33.51      1.90 o 
  -2   3   4        4.87        3.69      0.71 o 
  -1   3   4      253.56      244.80      3.87 o 
   0   3   4      125.51      140.93      3.36 o 
   1   3   4       62.39       40.16      2.30 o 
   2   3   4       91.56       84.56      2.96 o 
   3   3   4        0.04        4.16      1.14 o 
   4   3   4      536.12      525.47     17.01 o 
   5   3   4        0.07        2.61      2.04 o 
   6   3   4       44.91       33.29      4.18 o 
   7   3   4      287.44      275.87      9.15 o 
   8   3   4       19.41       18.65      4.10 o 
   9   3   4      185.89      177.70      8.32 o 
  10   3   4       55.29       45.41      9.84 o 
  -7   4   4       15.81       21.69      5.37 o 
  -6   4   4      218.87      239.06     22.54 o 
  -5   4   4      104.45      124.75      9.70 o 
  -4   4   4       88.52       86.63      5.85 o 
  -3   4   4      585.67      590.35     13.82 o 
  -2   4   4        2.73        3.45      0.66 o 
  -1   4   4      645.63      619.31      9.10 o 
   0   4   4     1811.39     1720.26     34.02 o 
   1   4   4       52.10       56.47      3.37 o 
   2   4   4      315.77      285.73      8.53 o 
   3   4   4        3.84        4.29      1.28 o 
   4   4   4       61.42       54.09      4.00 o 
   5   4   4      594.61      601.47     29.28 o 
   6   4   4        0.01        3.84      1.03 o 
   7   4   4       65.99       63.24      8.12 o 
   8   4   4      146.39      139.22      7.81 o 
   9   4   4        0.88        1.48      0.66 o 
  10   4   4        2.63        1.91      0.97 o 
  -7   5   4       65.24       57.97     13.12 o 
  -6   5   4        0.02        1.57      4.04 o 
  -5   5   4        8.49       14.13      4.04 o 
  -4   5   4       51.03       54.86      5.61 o 
  -3   5   4       52.42       57.93      5.35 o 
  -2   5   4     1312.58     1269.38     48.65 o 
  -1   5   4       93.15       90.52      4.23 o 
   0   5   4       62.07       55.91      5.29 o 
   1   5   4      562.21      594.97     11.81 o 
   2   5   4       85.37       95.69      4.02 o 
   3   5   4      117.79      130.40     10.07 o 
   4   5   4       71.88       68.00      6.70 o 
   5   5   4       25.61       22.66      2.02 o 
   6   5   4      153.63      153.32      8.34 o 
   7   5   4      143.13      141.08      5.33 o 
   8   5   4       18.50       12.00      2.77 o 
   9   5   4       42.13       31.70      5.73 o 
  10   5   4        0.03        2.76      7.86 o 
  -6   6   4       23.71       15.91      3.76 o 
  -5   6   4       87.16       98.86      7.68 o 
  -4   6   4      134.25      127.29      9.96 o 
  -3   6   4      278.15      276.16      6.05 o 
  -2   6   4      791.12      808.33     15.73 o 
  -1   6   4      124.25      116.67      6.33 o 
   0   6   4        1.59        4.97      1.20 o 
   1   6   4       15.94       14.77      3.78 o 
   2   6   4      267.96      249.19     12.03 o 
   3   6   4      264.70      251.36     10.05 o 
   4   6   4     1345.59     1341.20     22.80 o 
   5   6   4       85.73       78.17      4.58 o 
   6   6   4        3.19        3.49      1.13 o 
   7   6   4       31.20       33.60      3.72 o 
   8   6   4       70.22       85.36     10.63 o 
   9   6   4        2.84        4.20      2.98 o 
  -5   7   4       76.23       80.04     26.17 o 
  -4   7   4       24.63       25.34      4.89 o 
  -3   7   4        5.87        8.94      2.58 o 
  -2   7   4       26.35       30.11      3.25 o 
  -1   7   4       25.45       25.16      3.13 o 
   0   7   4       86.33       90.34      3.81 o 
   1   7   4      414.80      396.98      9.19 o 
   2   7   4       17.40       13.48      1.60 o 
   3   7   4       18.89       18.23      3.96 o 
   4   7   4        1.86        4.48      1.52 o 
   5   7   4      119.16      113.69     12.92 o 
   6   7   4      130.34      133.21      6.96 o 
   7   7   4       58.56       61.74      5.79 o 
   8   7   4      194.01      167.31     17.86 o 
   9   7   4       52.70       47.32      6.51 o 
  -4   8   4       36.01       46.56     11.25 o 
  -3   8   4       94.62       95.57     13.11 o 
  -2   8   4      183.76      181.35     11.27 o 
  -1   8   4      580.00      589.69     26.26 o 
   0   8   4        2.78        4.62      1.39 o 
   1   8   4        1.08        4.91      2.02 o 
   2   8   4       80.41       65.70      3.84 o 
   3   8   4        8.49        9.14      4.19 o 
   4   8   4        4.86        8.11      4.02 o 
   5   8   4       21.45       20.54     10.40 o 
   6   8   4        0.23        5.72      2.31 o 
   7   8   4       68.02       73.09      7.93 o 
   8   8   4       48.90       62.99     19.78 o 
   9   8   4        2.11        4.37      3.30 o 
  -3   9   4        8.72       10.87      3.75 o 
  -2   9   4      259.43      252.05     33.23 o 
  -1   9   4        3.82        5.30      0.86 o 
   0   9   4        2.51        4.01      1.10 o 
   1   9   4      141.10      143.22      7.13 o 
   2   9   4       12.02       10.58      2.08 o 
   3   9   4      189.76      213.38     15.65 o 
   4   9   4       23.24       19.24      4.79 o 
   5   9   4        6.05        9.33      2.48 o 
   6   9   4       13.98       16.89      3.37 o 
   7   9   4       19.89       20.37      5.17 o 
   8   9   4        0.39        2.62      1.91 o 
  -2  10   4        5.40        5.65      2.49 o 
  -1  10   4        0.01        4.67      1.59 o 
   0  10   4       17.91       16.36      2.73 o 
   1  10   4       37.29       32.25      3.71 o 
   2  10   4      180.65      205.44     10.81 o 
   3  10   4        6.59        6.39      6.10 o 
   4  10   4       98.93      108.86     11.56 o 
   5  10   4       79.09       76.61      9.33 o 
   6  10   4        0.26        3.91      1.67 o 
   7  10   4       50.17       57.08      7.26 o 
   1  11   4      103.77       79.99      8.36 o 
   2  11   4        0.05        2.53      0.77 o 
   3  11   4        1.18        2.12      0.94 o 
   4  11   4        5.81        5.60      3.59 o 
   5  11   4       12.21        6.29      3.16 o 
  -3  -8   5        0.02        5.45      2.76 o 
  -2  -8   5        0.05        4.48      2.10 o 
  -1  -8   5       11.85       14.10      4.60 o 
   0  -8   5        0.00        8.85      3.21 o 
  -5  -7   5       91.61       82.02     25.27 o 
  -4  -7   5        0.03        0.66      1.79 o 
  -3  -7   5       15.25       14.02      3.78 o 
  -2  -7   5       58.87       49.32     10.17 o 
  -1  -7   5      170.08      156.13     16.10 o 
   0  -7   5      159.55      181.57     16.32 o 
   1  -7   5       43.37       55.23      5.79 o 
   2  -7   5       11.31       11.66      2.90 o 
  -7  -6   5       12.95       16.93      6.20 o 
  -6  -6   5        2.03        1.65      2.84 o 
  -5  -6   5        7.51        5.18      4.00 o 
  -4  -6   5        3.36        3.08      3.27 o 
  -3  -6   5       54.09       43.27      5.40 o 
  -2  -6   5        9.91        8.04      1.68 o 
  -1  -6   5      238.30      260.37     21.99 o 
   0  -6   5        2.94        2.40      1.37 o 
   1  -6   5       33.29       26.52      3.44 o 
   2  -6   5        4.64        8.10      4.56 o 
   3  -6   5        0.49        2.32      2.57 o 
   4  -6   5       72.16       64.98     10.68 o 
  -7  -5   5       25.18       14.21      8.89 o 
  -6  -5   5      102.35       94.48      5.43 o 
  -5  -5   5       55.97       65.61      4.93 o 
  -4  -5   5       20.03       18.63      4.25 o 
  -3  -5   5      188.93      194.16     14.28 o 
  -2  -5   5      175.78      161.17      6.75 o 
  -1  -5   5       23.33       14.34      2.83 o 
   0  -5   5      395.81      377.15      7.32 o 
   1  -5   5       14.98       11.87      3.58 o 
   2  -5   5       24.69       29.11      5.74 o 
   3  -5   5      160.65      193.55     13.04 o 
   4  -5   5       12.48       14.90      2.52 o 
   5  -5   5       55.91       44.57      6.21 o 
  -8  -4   5        0.21        1.63      0.85 o 
  -7  -4   5      126.49      125.89     12.33 o 
  -6  -4   5      208.56      215.24     28.55 o 
  -5  -4   5       24.16       18.96      6.05 o 
  -4  -4   5       43.70       41.06      3.12 o 
  -3  -4   5        0.24        6.16      2.72 o 
  -2  -4   5        6.18        4.55      3.47 o 
  -1  -4   5        7.00        7.72      1.21 o 
   0  -4   5        1.77        2.03      1.00 o 
   1  -4   5      231.77      232.22     15.26 o 
   2  -4   5      190.98      197.18     14.27 o 
   3  -4   5        8.09        7.60      2.07 o 
   4  -4   5       15.70       17.43      4.18 o 
   5  -4   5        0.01        3.66      1.32 o 
   6  -4   5       11.21        5.28      1.79 o 
  -8  -3   5      230.93      217.86     48.44 o 
  -7  -3   5        0.50        3.25      1.35 o 
  -6  -3   5       17.29       18.00      3.62 o 
  -5  -3   5      169.85      168.78      9.13 o 
  -4  -3   5       35.59       35.88      4.18 o 
  -3  -3   5      112.94      118.03      3.73 o 
  -2  -3   5        3.31        5.24      1.06 o 
  -1  -3   5      422.92      423.63     11.95 o 
   0  -3   5       51.37       51.90      3.40 o 
   1  -3   5       16.30       21.62      2.89 o 
   2  -3   5       29.45       22.52     10.68 o 
   3  -3   5       52.06       56.95      5.46 o 
   4  -3   5       17.50       12.37      2.87 o 
   5  -3   5       13.30       13.48      3.26 o 
   6  -3   5       96.58      101.98      5.63 o 
   7  -3   5       10.12        4.58      2.89 o 
  -8  -2   5       10.40       10.66      2.24 o 
  -7  -2   5      126.72      121.37      5.59 o 
  -6  -2   5       10.46       10.29      2.04 o 
  -5  -2   5       91.17       87.51      4.22 o 
  -4  -2   5      165.51      163.41      8.61 o 
  -3  -2   5      268.43      271.70      8.60 o 
  -2  -2   5       99.58      102.45      8.16 o 
  -1  -2   5      448.40      455.25     11.56 o 
   0  -2   5       19.47       18.76      1.90 o 
   1  -2   5       28.80       27.06      2.13 o 
   2  -2   5       62.13       39.14     13.19 o 
   3  -2   5      412.63      404.47     18.72 o 
   5  -2   5        2.34        4.17      0.79 o 
   6  -2   5       42.30       38.59     11.72 o 
   7  -2   5        4.21        5.30      2.95 o 
   8  -2   5        1.41        3.74      2.26 o 
  -8  -1   5        0.00        2.74      3.74 o 
  -7  -1   5        7.00        6.00      1.24 o 
  -6  -1   5       11.09        9.49      1.62 o 
  -5  -1   5      607.24      624.93     33.75 o 
  -4  -1   5       61.58       57.67      4.97 o 
  -3  -1   5      310.38      279.94      7.34 o 
  -2  -1   5        2.14        1.86      1.72 o 
  -1  -1   5      144.72      142.71      4.14 o 
   0  -1   5      480.36      515.23     15.88 o 
   1  -1   5       78.21       80.12      3.18 o 
   2  -1   5      628.45      672.39     15.59 o 
   3  -1   5      183.58      192.94      4.22 o 
   4  -1   5       96.87      103.58      5.72 o 
   5  -1   5      111.14      103.37      8.23 o 
   6  -1   5        5.58        9.26      3.19 o 
   7  -1   5       99.59       85.33      6.08 o 
   8  -1   5       22.32       16.87      7.66 o 
  -8   0   5        0.22        8.79      4.84 o 
  -7   0   5      115.66      140.92     10.16 o 
  -6   0   5        0.27        3.82      1.06 o 
  -5   0   5       88.44       76.54      4.04 o 
  -4   0   5       45.19       40.71      3.17 o 
  -3   0   5        3.77       11.83      1.78 o 
  -2   0   5      683.62      714.83     12.32 o 
  -1   0   5       12.14       11.36      1.09 o 
   0   0   5       11.67       12.05      1.23 o 
   1   0   5     2994.49     3184.01     54.65 o 
   2   0   5       21.16       21.74      1.62 o 
   3   0   5        6.43        6.17      1.41 o 
   4   0   5      127.23      131.08      4.20 o 
   5   0   5       24.44       24.38      4.28 o 
   6   0   5      106.77      107.36      5.22 o 
   7   0   5        5.27        3.25      2.35 o 
   8   0   5       16.29       14.48      2.13 o 
   9   0   5       25.84       25.52      5.30 o 
  -8   1   5       35.88       44.13      7.40 o 
  -7   1   5        0.07        5.11      1.98 o 
  -6   1   5        0.02        2.05      1.50 o 
  -5   1   5       49.42       49.52      4.60 o 
  -4   1   5       42.21       40.07      3.31 o 
  -3   1   5      166.91      141.02      3.38 o 
  -2   1   5      308.87      332.52      5.38 o 
  -1   1   5      738.95      738.32     16.88 o 
   0   1   5      854.28      849.20     19.66 o 
   1   1   5      127.82      148.96      7.54 o 
   2   1   5      279.32      281.79     14.87 o 
   3   1   5        3.49        4.34      1.17 o 
   4   1   5       13.19       16.95      3.51 o 
   5   1   5      407.76      394.45     16.70 o 
   6   1   5        0.88        1.32      0.85 o 
   7   1   5      389.78      400.28     18.13 o 
   8   1   5       15.27       15.62      2.98 o 
   9   1   5        7.66        5.07      2.56 o 
  -8   2   5       26.92       40.36      7.01 o 
  -7   2   5        2.73        6.22      2.62 o 
  -6   2   5       97.57       83.39      5.90 o 
  -4   2   5      169.79      174.45      3.75 o 
  -3   2   5      463.48      435.98     11.60 o 
  -2   2   5      199.27      192.99      3.48 o 
  -1   2   5      152.01      158.85      4.33 o 
   0   2   5       10.86        9.33      1.04 o 
   1   2   5      142.57      122.87      6.88 o 
   2   2   5       71.37       79.94      3.98 o 
   3   2   5      694.25      670.74     11.15 o 
   4   2   5      506.58      493.41     22.96 o 
   5   2   5      127.48      128.70      5.58 o 
   6   2   5       15.49       13.13      1.30 o 
   7   2   5       14.82       13.88      3.49 o 
   8   2   5        2.83        4.69      1.57 o 
   9   2   5       46.69       39.33      4.78 o 
  -7   3   5       73.76       90.19     11.17 o 
  -6   3   5      276.23      301.72     17.91 o 
  -5   3   5      122.35      121.32      6.47 o 
  -4   3   5      327.05      319.44      6.46 o 
  -3   3   5       73.49       69.09      3.60 o 
  -2   3   5        1.02        1.58      1.98 o 
  -1   3   5      245.57      244.13      4.04 o 
   0   3   5      157.36      138.02      4.61 o 
   1   3   5     2245.98     2411.83     36.74 o 
   2   3   5      144.31      143.64      7.81 o 
   3   3   5       92.38       91.09      4.18 o 
   4   3   5        3.34        5.91      2.06 o 
   5   3   5       61.84       61.06      3.68 o 
   6   3   5        0.74        4.50      1.13 o 
   7   3   5        0.22        2.44      0.99 o 
   8   3   5        0.07        5.93      2.34 o 
   9   3   5       14.72       10.54      2.09 o 
  -7   4   5       56.01       70.08     13.53 o 
  -6   4   5        0.20        4.49      1.40 o 
  -5   4   5       71.34       84.50      7.37 o 
  -4   4   5       45.51       32.31     10.13 o 
  -3   4   5      122.55      118.65      2.67 o 
  -2   4   5        2.55        4.20      0.96 o 
  -1   4   5       48.40       44.36      2.24 o 
   0   4   5      233.64      219.77      3.85 o 
   1   4   5     1125.46     1106.48     55.63 o 
   2   4   5       73.73       72.69      3.64 o 
   3   4   5       38.82       40.60      2.70 o 
   4   4   5      253.65      246.12     15.70 o 
   5   4   5      345.40      329.42     15.92 o 
   6   4   5      412.57      416.00     19.96 o 
   7   4   5        0.00        6.78      1.30 o 
   8   4   5       48.39       47.82      4.97 o 
   9   4   5       60.92       64.91     12.06 o 
  -6   5   5        6.61       15.78      9.50 o 
  -5   5   5        8.60       15.79      3.42 o 
  -4   5   5      126.36      138.60     10.28 o 
  -3   5   5       87.83       82.30     13.79 o 
  -2   5   5       30.07       27.57      2.12 o 
  -1   5   5     1180.70     1183.93     17.88 o 
   0   5   5        2.34        6.61      1.09 o 
   1   5   5        5.25        7.43      2.48 o 
   2   5   5        7.36        5.27      3.36 o 
   3   5   5       53.81       57.08      3.79 o 
   4   5   5      682.96      709.14     13.15 o 
   5   5   5      283.26      258.26     18.35 o 
   6   5   5       53.41       51.39      7.67 o 
   7   5   5       30.69       30.17      3.18 o 
   8   5   5       80.24       61.66      4.90 o 
   9   5   5       31.37       27.42      4.86 o 
  -6   6   5        0.64        4.27      2.04 o 
  -5   6   5      236.46      257.54     24.89 o 
  -4   6   5        1.18        3.81      4.37 o 
  -3   6   5       11.48       10.53      3.92 o 
  -2   6   5      185.30      187.86      9.75 o 
  -1   6   5       73.59       72.25      4.75 o 
   0   6   5       52.35       58.61      4.63 o 
   1   6   5       71.90       73.17      4.83 o 
   2   6   5       40.20       40.98      3.31 o 
   3   6   5      594.44      579.85     32.63 o 
   4   6   5      657.27      648.51     19.72 o 
   5   6   5        8.45       14.42      6.28 o 
   6   6   5        2.06        4.64      0.93 o 
   7   6   5       86.70       74.32      7.63 o 
   8   6   5       13.07       13.80      3.77 o 
   9   6   5       66.40       69.06      8.54 o 
  -5   7   5        0.27        5.02      2.90 o 
  -4   7   5       62.11       72.06      6.06 o 
  -3   7   5       19.61       17.52      4.62 o 
  -2   7   5       26.07       22.97      2.74 o 
  -1   7   5       57.77       57.70      4.73 o 
   0   7   5        6.29        5.84      2.35 o 
   1   7   5      530.99      530.67     12.67 o 
   2   7   5      132.48      131.82      5.06 o 
   3   7   5        2.95        4.16      1.97 o 
   4   7   5        9.13        9.14      2.16 o 
   5   7   5        5.46        5.17      1.17 o 
   6   7   5        0.38        4.40      2.17 o 
   7   7   5      173.95      170.28     13.76 o 
   8   7   5        9.67       10.70      9.49 o 
   9   7   5       47.78       45.94      8.60 o 
  -4   8   5        8.84        7.03      2.51 o 
  -3   8   5       56.61       67.52      6.69 o 
  -2   8   5      196.03      193.52     22.81 o 
  -1   8   5        0.91        3.90      1.14 o 
   0   8   5       68.40       82.68      4.98 o 
   1   8   5       18.80       14.26      1.95 o 
   2   8   5        4.50        8.08      1.58 o 
   3   8   5       51.07       54.34      3.79 o 
   4   8   5        0.95        2.67      1.88 o 
   5   8   5      820.88      767.25     55.22 o 
   6   8   5       30.23       32.96      3.57 o 
   7   8   5        3.57        2.27      3.18 o 
   8   8   5       49.26       48.70      6.62 o 
  -3   9   5        2.06        3.16      1.46 o 
  -2   9   5      134.89      144.07     28.20 o 
  -1   9   5       20.68       29.22      6.70 o 
   0   9   5       41.44       45.84      4.34 o 
   1   9   5        0.08        2.85      2.33 o 
   2   9   5        1.78        5.98      1.68 o 
   3   9   5       69.49       76.27      4.67 o 
   4   9   5      133.74      154.29     11.82 o 
   5   9   5       20.74       20.68      3.44 o 
   6   9   5        0.33        1.10      2.45 o 
   7   9   5        0.92        8.59      2.84 o 
   8   9   5        4.09        4.49      2.92 o 
  -1  10   5        0.58        3.25      1.06 o 
   0  10   5       71.72       64.37      5.24 o 
   1  10   5        0.27        3.36      1.16 o 
   2  10   5       51.00       57.39     11.91 o 
   3  10   5      119.13      114.00      7.95 o 
   4  10   5       33.28       36.39      5.89 o 
   5  10   5        2.45        4.85      1.80 o 
   6  10   5        1.74        1.60      2.15 o 
   7  10   5        6.51       11.81      7.79 o 
   1  11   5       80.97       67.20      6.60 o 
   2  11   5       22.05       14.99      4.47 o 
   3  11   5       22.52        9.61      6.75 o 
   4  11   5       13.72        8.36      2.25 o 
   5  11   5        1.76        6.81      2.01 o 
  -4  -7   6       34.38       40.96      8.08 o 
  -3  -7   6       10.33        6.38      4.51 o 
  -2  -7   6       24.38       21.30      5.85 o 
  -1  -7   6       22.24       29.57      7.83 o 
   0  -7   6       36.52       22.82      4.12 o 
   1  -7   6       24.27       30.70      3.57 o 
  -5  -6   6        0.15        2.67      4.60 o 
  -4  -6   6       36.51       41.83     20.28 o 
  -3  -6   6       73.61      111.80      9.94 o 
  -2  -6   6       28.21       21.55      6.80 o 
  -1  -6   6       40.39       50.70      4.45 o 
   0  -6   6        1.37        5.04      1.75 o 
   1  -6   6        1.06        3.41      1.84 o 
   2  -6   6        4.70        8.57      3.98 o 
   3  -6   6       12.46       10.72      4.45 o 
  -6  -5   6        2.69        2.36      1.48 o 
  -5  -5   6        0.41        2.47      3.81 o 
  -4  -5   6      135.50      134.85     18.08 o 
  -3  -5   6        1.64        2.75      4.08 o 
  -2  -5   6       70.17       73.62     14.79 o 
  -1  -5   6        0.97        4.80      2.12 o 
   0  -5   6        8.74        6.01      2.04 o 
   1  -5   6       95.53       96.16      6.41 o 
   2  -5   6        1.51        8.44      5.58 o 
   3  -5   6       38.74       36.42      6.59 o 
   4  -5   6       60.53       67.82      7.88 o 
  -7  -4   6       24.36       16.24      3.69 o 
  -6  -4   6       29.27       28.18      3.51 o 
  -5  -4   6        2.63        3.14      3.29 o 
  -4  -4   6       76.17       73.48     10.98 o 
  -3  -4   6      288.48      299.88     25.37 o 
  -2  -4   6       56.99       52.72      4.02 o 
  -1  -4   6        1.74        3.28      4.04 o 
   0  -4   6      131.14      119.97      9.21 o 
   1  -4   6       45.14       42.73      3.70 o 
   2  -4   6      202.46      211.24     24.45 o 
   3  -4   6        4.36        5.80      2.12 o 
   4  -4   6       13.63       13.51      2.71 o 
   5  -4   6        1.33        3.63      1.53 o 
  -7  -3   6      101.77      111.29     12.65 o 
  -6  -3   6        0.44        3.75      1.25 o 
  -5  -3   6       15.43       16.89      4.41 o 
  -4  -3   6       16.98       16.76      2.43 o 
  -3  -3   6       14.40       10.36      5.36 o 
  -2  -3   6      358.26      395.43     12.05 o 
  -1  -3   6        0.03        2.34      0.68 o 
   0  -3   6       89.77       88.50      8.57 o 
   1  -3   6      154.06      153.91      4.30 o 
   2  -3   6        5.07        8.28      2.12 o 
   3  -3   6       25.67       23.21      3.40 o 
   4  -3   6        1.58        2.97      1.59 o 
   5  -3   6        6.01        8.43      2.90 o 
   6  -3   6       86.08       94.69     10.61 o 
  -8  -2   6       64.03       59.99     12.54 o 
  -7  -2   6       58.34       64.66      9.90 o 
  -6  -2   6        0.28        2.96      2.13 o 
  -5  -2   6        1.13        4.42      2.88 o 
  -4  -2   6      298.65      305.82     14.57 o 
  -3  -2   6       14.02       11.34      4.50 o 
  -2  -2   6      253.73      251.66      9.00 o 
  -1  -2   6      233.80      227.16     15.42 o 
   0  -2   6       17.54       15.20      3.79 o 
   1  -2   6        2.71        4.59      0.61 o 
   2  -2   6       14.92       18.09      3.72 o 
   3  -2   6        8.41        8.33      1.02 o 
   4  -2   6       20.16       18.46      2.73 o 
   5  -2   6       33.33       39.77      4.45 o 
   6  -2   6       19.61       15.14      4.91 o 
   7  -2   6       12.30        7.96      2.57 o 
  -8  -1   6        4.35        1.11      0.66 o 
  -7  -1   6        5.11        4.86      1.09 o 
  -6  -1   6       53.18       46.75      6.04 o 
  -5  -1   6      231.62      224.03     10.38 o 
  -4  -1   6      265.00      255.42     10.55 o 
  -3  -1   6      299.18      311.57      9.58 o 
  -2  -1   6      255.48      253.79      9.75 o 
  -1  -1   6        4.04        3.75      1.94 o 
   0  -1   6       15.91       21.82      1.61 o 
   1  -1   6      188.59      186.92      4.83 o 
   2  -1   6      106.76      100.62      8.61 o 
   3  -1   6       49.39       46.68      3.18 o 
   4  -1   6       33.49       30.70      5.31 o 
   5  -1   6      115.34      114.72      5.58 o 
   6  -1   6       11.58       10.71      2.12 o 
   7  -1   6        0.97        4.51      1.21 o 
   8  -1   6       27.08       16.72      9.45 o 
  -8   0   6       30.74       38.73      6.39 o 
  -7   0   6       75.56       70.48      7.00 o 
  -6   0   6      309.22      306.39     14.56 o 
  -5   0   6        0.22        1.40      0.85 o 
  -4   0   6      355.79      350.85     10.31 o 
  -3   0   6        2.32        2.36      1.18 o 
  -2   0   6       12.71        9.72      4.13 o 
  -1   0   6       57.10       45.93      3.30 o 
   0   0   6       30.47       24.02      1.58 o 
   1   0   6      538.48      541.96     14.66 o 
   2   0   6      394.83      415.81     15.86 o 
   3   0   6      142.67      150.01      7.12 o 
   4   0   6       29.13       25.09      2.22 o 
   5   0   6       30.44       34.38      4.05 o 
   6   0   6       30.84       29.35      4.18 o 
   7   0   6      219.98      216.47      9.20 o 
   8   0   6        2.91        2.79      2.62 o 
  -8   1   6      130.85      134.51     13.51 o 
  -7   1   6        3.03        5.14      2.79 o 
  -6   1   6        9.25       14.58      4.07 o 
  -5   1   6       88.81       76.74      8.57 o 
  -4   1   6       12.75       11.95      1.74 o 
  -3   1   6      152.80      135.25      3.61 o 
  -2   1   6      412.53      401.73      9.56 o 
  -1   1   6        6.82        6.31      1.70 o 
   0   1   6      153.14      147.44      3.59 o 
   1   1   6       39.26       59.83      6.36 o 
   2   1   6       45.43       45.48      5.79 o 
   3   1   6        0.27        7.75      1.92 o 
   4   1   6       32.21       28.42      2.41 o 
   5   1   6       87.58       92.29      6.51 o 
   6   1   6      182.76      182.55      9.33 o 
   7   1   6       17.81       13.33      2.65 o 
   8   1   6       41.56       38.94      4.93 o 
   9   1   6        0.50        1.40      0.90 o 
  -7   2   6        1.98        7.05      3.14 o 
  -6   2   6        2.93        5.12      3.75 o 
  -5   2   6       61.37       53.07      3.88 o 
  -4   2   6      447.71      407.83     20.37 o 
  -3   2   6      125.10      115.67      4.57 o 
  -2   2   6        1.13        7.57      2.61 o 
  -1   2   6      584.46      566.74     12.83 o 
   0   2   6        0.15        3.76      1.87 o 
   1   2   6      190.22      197.91      5.11 o 
   2   2   6       18.96       18.09      5.69 o 
   3   2   6      124.18      127.79      5.97 o 
   4   2   6      739.41      753.68     32.73 o 
   5   2   6       47.24       51.05      3.27 o 
   6   2   6       62.32       60.76      3.27 o 
   7   2   6        0.12        3.23      1.53 o 
   8   2   6        8.16        7.60      1.21 o 
   9   2   6        5.28        3.90      0.94 o 
  -7   3   6        0.33        4.34      1.79 o 
  -6   3   6       60.03       74.38      9.89 o 
  -5   3   6      230.95      241.70     16.04 o 
  -4   3   6       47.84       42.72      5.30 o 
  -3   3   6       21.75       19.64      1.64 o 
  -2   3   6       10.27        8.99      3.27 o 
  -1   3   6        4.93        6.06      1.54 o 
   0   3   6     1124.00     1062.76     17.56 o 
   1   3   6       79.57       76.08      4.00 o 
   2   3   6      267.35      240.13      5.11 o 
   3   3   6      329.40      316.14      7.82 o 
   4   3   6       16.00       19.25      2.08 o 
   5   3   6       21.71       21.22      2.23 o 
   6   3   6        8.29       10.18      1.85 o 
   7   3   6       72.09       69.19      4.96 o 
   8   3   6      175.45      166.05     12.93 o 
   9   3   6        0.49        2.05      0.88 o 
  -7   4   6      170.96      212.45     25.55 o 
  -6   4   6      109.14      125.04     12.51 o 
  -5   4   6       46.63       42.23      4.99 o 
  -4   4   6        7.79       10.40      2.54 o 
  -3   4   6        1.03        0.23      1.19 o 
  -2   4   6     1589.14     1557.23     63.27 o 
  -1   4   6      149.02      156.67      3.47 o 
   0   4   6       96.99       87.67      4.82 o 
   1   4   6      313.95      264.54     13.05 o 
   2   4   6        2.35        5.36      1.31 o 
   3   4   6      128.28      130.44      4.18 o 
   4   4   6      183.75      183.51      5.57 o 
   5   4   6       78.61       68.85      4.48 o 
   6   4   6      120.81      115.50      8.65 o 
   7   4   6       48.77       47.01      4.41 o 
   8   4   6       15.32       17.75      3.97 o 
   9   4   6       17.41       16.06      4.31 o 
  -6   5   6       45.52       58.36     12.08 o 
  -5   5   6        1.27        2.81      1.73 o 
  -4   5   6        3.49        3.89      1.45 o 
  -3   5   6      129.34      117.68      5.73 o 
  -2   5   6     1025.46     1051.81     28.63 o 
  -1   5   6      345.21      348.42      4.80 o 
   0   5   6      149.22      138.95     12.73 o 
   1   5   6        4.32        7.72      1.65 o 
   2   5   6      110.97      103.46      5.82 o 
   3   5   6       85.77       80.41      4.77 o 
   4   5   6      264.44      283.13      6.26 o 
   5   5   6      409.83      422.00     18.02 o 
   6   5   6       53.77       64.27      3.23 o 
   7   5   6       29.42       28.97      4.47 o 
   8   5   6       10.39       11.93      4.33 o 
   9   5   6        6.09        6.96      1.80 o 
  -6   6   6        0.48        8.65      4.03 o 
  -5   6   6       91.20       74.92      8.43 o 
  -4   6   6      344.86      361.82     23.78 o 
  -3   6   6        6.41        9.78      3.14 o 
  -2   6   6      170.07      176.31      6.07 o 
  -1   6   6      376.01      383.09     10.34 o 
   0   6   6       45.09       51.19      4.40 o 
   1   6   6      132.71      129.62      7.33 o 
   2   6   6       15.20        7.63      1.99 o 
   3   6   6      149.86      143.17      7.16 o 
   4   6   6      141.00      138.55      4.50 o 
   5   6   6      727.19      724.85     32.87 o 
   6   6   6        0.03        3.00      1.05 o 
   7   6   6        1.17        3.06      1.24 o 
   8   6   6       27.76       31.37      8.86 o 
   9   6   6       72.11       77.52     17.86 o 
  -5   7   6       17.92       18.86      4.51 o 
  -4   7   6        9.52       11.60      3.35 o 
  -3   7   6        0.39        5.26      1.97 o 
  -2   7   6       10.10       10.99      1.98 o 
  -1   7   6      214.63      212.96     10.66 o 
   0   7   6      212.30      215.76      9.17 o 
   1   7   6        0.28        5.67      2.20 o 
   2   7   6      194.40      180.85      8.76 o 
   3   7   6      101.32      104.08      5.96 o 
   4   7   6        1.72        4.37      1.21 o 
   5   7   6       85.82       76.97      5.56 o 
   6   7   6        0.27        1.90      2.82 o 
   7   7   6      147.24      148.85      8.84 o 
   8   7   6      142.38      160.43     21.80 o 
   9   7   6        3.31        4.01      1.67 o 
  -4   8   6        1.55        4.35      2.09 o 
  -3   8   6       24.79       30.44      6.38 o 
  -2   8   6      164.91      170.15     11.12 o 
  -1   8   6        2.51        3.43      1.07 o 
   0   8   6       75.91       67.24      4.87 o 
   1   8   6        0.92        2.72      2.98 o 
   2   8   6       18.08       16.73      3.07 o 
   3   8   6       18.44       19.04      2.51 o 
   4   8   6      119.68      132.16      7.38 o 
   5   8   6        8.25        9.50      2.00 o 
   6   8   6       21.56       26.12      2.82 o 
   7   8   6       66.70       74.43      8.91 o 
   8   8   6       28.27       23.22      4.99 o 
  -3   9   6       48.05       46.98      6.30 o 
  -2   9   6        9.14        9.05      3.74 o 
  -1   9   6      103.31      113.50     10.45 o 
   0   9   6       17.78       18.18      3.03 o 
   1   9   6       17.54       21.46      2.72 o 
   2   9   6      283.54      292.38     14.36 o 
   3   9   6        3.76        5.69      1.45 o 
   4   9   6      250.39      256.61     15.13 o 
   5   9   6       57.56       75.20     12.30 o 
   6   9   6        0.21        5.31      1.63 o 
   7   9   6       10.90       17.21      4.13 o 
   8   9   6       17.38        9.66      2.91 o 
  -1  10   6       10.99        7.86      3.43 o 
   0  10   6       42.89       48.19      5.85 o 
   1  10   6       90.26       93.66      8.52 o 
   2  10   6        4.86        4.23      1.23 o 
   3  10   6      107.78      100.62      7.14 o 
   4  10   6       19.94       18.14      4.34 o 
   5  10   6        0.39        3.64      1.56 o 
   6  10   6       22.79       19.29      4.34 o 
   2  11   6       77.81       74.37     10.46 o 
   3  11   6        0.62        3.44      1.08 o 
   4  11   6       13.08       11.07      5.95 o 
  -4  -6   7        0.23       11.95      7.37 o 
  -3  -6   7        0.95        3.64      3.99 o 
  -2  -6   7       74.98       91.66     14.86 o 
  -1  -6   7        0.00        0.49      1.82 o 
   0  -6   7      191.58      200.07     25.75 o 
   1  -6   7       38.24       27.13      7.71 o 
  -5  -5   7        0.41        1.37      0.67 o 
  -4  -5   7       18.63       12.40      6.10 o 
  -3  -5   7       20.82       17.26      5.78 o 
  -2  -5   7       36.28       35.53      8.22 o 
  -1  -5   7       33.12       39.98      6.75 o 
   0  -5   7        0.02        3.19      2.36 o 
   1  -5   7        3.07        8.05      3.16 o 
   2  -5   7       37.13       34.95      7.03 o 
   3  -5   7        0.12        6.31      2.49 o 
  -6  -4   7       29.38       19.94      6.42 o 
  -5  -4   7       56.69       55.53      6.40 o 
  -4  -4   7        1.73        1.70      2.31 o 
  -3  -4   7        0.03        1.53      1.13 o 
  -2  -4   7        1.70        3.26      2.54 o 
  -1  -4   7       39.04       40.31      8.28 o 
   0  -4   7       11.70       12.95      6.33 o 
   1  -4   7       15.02       12.40      3.15 o 
   2  -4   7       47.61       50.40      6.09 o 
   3  -4   7      120.16      129.25     12.51 o 
   4  -4   7       27.68       18.38      5.95 o 
   5  -4   7        2.89        6.55      3.70 o 
  -7  -3   7      113.01      111.71     20.98 o 
  -6  -3   7        1.11        2.51      2.38 o 
  -5  -3   7        9.14        8.41      2.35 o 
  -4  -3   7       37.47       34.45      7.64 o 
  -3  -3   7       84.90       83.31      5.38 o 
  -2  -3   7       25.93       24.95      5.21 o 
  -1  -3   7      103.62      116.04      8.73 o 
   0  -3   7       21.14       18.30      2.69 o 
   1  -3   7       45.86       49.48      3.91 o 
   2  -3   7       31.16       34.58      6.92 o 
   3  -3   7       16.78       19.04      4.75 o 
   4  -3   7        4.81        8.89      1.74 o 
   5  -3   7        3.55        6.27      2.26 o 
   6  -3   7       17.63       18.48      3.69 o 
  -7  -2   7        0.27        2.42      1.74 o 
  -6  -2   7       77.35       78.58      6.79 o 
  -5  -2   7      111.75      104.75      7.90 o 
  -4  -2   7        1.06        2.86      1.50 o 
  -3  -2   7      156.57      152.87      9.12 o 
  -2  -2   7       89.87       96.96      8.72 o 
  -1  -2   7       82.52       88.85      5.69 o 
   0  -2   7       37.71       38.45      6.84 o 
   1  -2   7       14.40       11.00      1.45 o 
   2  -2   7       44.68       47.29      3.96 o 
   3  -2   7       86.11       95.84      7.00 o 
   4  -2   7       87.57      100.64      6.76 o 
   5  -2   7      109.84      116.26      6.64 o 
   6  -2   7       12.78       24.10      7.59 o 
  -7  -1   7       12.47       11.44      6.96 o 
  -6  -1   7        0.80        3.62      1.79 o 
  -5  -1   7        1.62        2.81      3.50 o 
  -4  -1   7      438.52      450.18     24.14 o 
  -3  -1   7        1.59        3.03      2.05 o 
  -2  -1   7       17.99       15.05      2.38 o 
  -1  -1   7       15.45       14.58      2.12 o 
   0  -1   7        9.70       14.25      2.04 o 
   1  -1   7      693.49      668.59     17.16 o 
   2  -1   7        3.33        5.61      0.89 o 
   3  -1   7       22.75       19.87      2.59 o 
   4  -1   7      155.43      160.90     12.39 o 
   5  -1   7        4.26        3.84      1.98 o 
   6  -1   7       12.28       10.34      3.17 o 
   7  -1   7        5.54        5.33      6.08 o 
  -7   0   7        0.81        5.83      8.69 o 
  -6   0   7       24.18       34.87     10.17 o 
  -5   0   7       55.28       58.56      4.35 o 
  -4   0   7        3.98        5.70      1.03 o 
  -3   0   7      100.18       97.93      6.35 o 
  -2   0   7        1.83        3.05      1.14 o 
  -1   0   7       15.01       11.30      2.31 o 
   0   0   7      269.58      278.02      7.86 o 
   1   0   7      261.81      268.84      8.23 o 
   2   0   7      775.57      800.40     21.28 o 
   3   0   7        3.41        5.28      3.05 o 
   4   0   7        2.80        4.58      1.52 o 
   5   0   7        3.07        6.49      1.29 o 
   6   0   7        4.66        6.56      1.47 o 
   7   0   7      151.73      138.18     15.09 o 
   8   0   7       32.28       35.17     10.49 o 
  -7   1   7       66.85       62.60     16.58 o 
  -6   1   7        2.82        1.27      1.18 o 
  -5   1   7        2.26        3.12      0.89 o 
  -4   1   7        5.78        7.49      1.96 o 
  -3   1   7      106.67      102.66      4.37 o 
  -2   1   7      248.62      238.04     10.76 o 
  -1   1   7      268.04      262.85      9.56 o 
   0   1   7      344.38      349.65      7.28 o 
   1   1   7      230.07      248.87      5.73 o 
   2   1   7       67.26       72.56      9.79 o 
   3   1   7        0.12        7.52      2.06 o 
   4   1   7      153.31      148.95      4.69 o 
   5   1   7        0.00        4.56      1.37 o 
   6   1   7      125.06      127.68      6.31 o 
   7   1   7        3.32        4.44      0.90 o 
   8   1   7       60.40       46.84      6.21 o 
  -7   2   7        1.04        2.63      1.65 o 
  -6   2   7       12.65        9.78      2.95 o 
  -5   2   7      120.83      119.57      7.10 o 
  -4   2   7      181.50      183.42      5.55 o 
  -3   2   7       39.83       40.53      3.13 o 
  -2   2   7      176.53      157.82      8.45 o 
  -1   2   7        4.14        3.68      1.55 o 
   0   2   7       17.84       22.46      3.56 o 
   1   2   7      136.45      134.76      6.32 o 
   2   2   7      174.07      195.21     10.03 o 
   3   2   7       98.29       83.06      5.36 o 
   4   2   7       22.12       28.05      6.96 o 
   5   2   7      215.26      233.80     18.77 o 
   6   2   7        6.37        6.30      1.32 o 
   7   2   7       11.19       10.25      1.74 o 
   8   2   7       53.82       49.82      5.17 o 
  -7   3   7       31.76       41.09      5.90 o 
  -6   3   7        0.01        8.60      6.25 o 
  -5   3   7      150.50      186.82     16.44 o 
  -4   3   7      138.13      147.78      7.89 o 
  -3   3   7      293.75      273.16     13.00 o 
  -2   3   7      546.97      543.93     16.51 o 
  -1   3   7        0.90        0.42      1.05 o 
   0   3   7       77.78       76.42      5.23 o 
   1   3   7      343.98      310.14      6.64 o 
   2   3   7      157.06      158.40      7.81 o 
   3   3   7       20.44       20.36      2.51 o 
   4   3   7       12.79       13.37      2.58 o 
   5   3   7        6.45        8.99      1.71 o 
   6   3   7       11.63       11.55      2.12 o 
   7   3   7       17.81       14.48      2.54 o 
   8   3   7       11.60        5.48      4.08 o 
   9   3   7       58.35       61.84      5.23 o 
  -6   4   7      103.00      120.73     16.21 o 
  -5   4   7        9.07        4.40      1.80 o 
  -4   4   7       62.17       65.77      7.24 o 
  -3   4   7       85.38       83.35      8.63 o 
  -2   4   7       71.71       69.58      4.54 o 
  -1   4   7      175.65      170.82     11.24 o 
   0   4   7      399.97      376.67      8.32 o 
   1   4   7       40.36       41.41      3.72 o 
   2   4   7      212.51      209.73      5.22 o 
   3   4   7       26.13       26.12      4.09 o 
   4   4   7      301.29      315.26      8.15 o 
   5   4   7      495.71      502.36     30.95 o 
   6   4   7      105.43      110.17      6.01 o 
   7   4   7      111.07      101.14     10.06 o 
   8   4   7        0.26        2.13      2.20 o 
   9   4   7        2.12        3.10      0.87 o 
  -6   5   7        0.52        5.52      2.62 o 
  -5   5   7       45.32       58.82      7.79 o 
  -4   5   7        3.06        3.89      2.04 o 
  -3   5   7       42.50       42.58      2.92 o 
  -2   5   7        6.99        4.68      0.95 o 
  -1   5   7       70.72       69.74      5.21 o 
   0   5   7      540.99      537.97     26.82 o 
   1   5   7        7.69        6.63      2.66 o 
   2   5   7       10.19        6.33      1.24 o 
   3   5   7       28.57       20.94      2.40 o 
   4   5   7      323.54      338.12     14.11 o 
   5   5   7       15.76       14.92      2.55 o 
   6   5   7      102.94       99.19     10.35 o 
   7   5   7        8.10       10.67      1.54 o 
   8   5   7        7.09        9.23      2.65 o 
   9   5   7       18.17       16.96      3.50 o 
  -5   6   7       41.17       48.66      6.38 o 
  -4   6   7      172.43      184.15      9.74 o 
  -3   6   7       35.47       40.65      6.66 o 
  -2   6   7        6.44        6.09      1.50 o 
  -1   6   7        3.02        5.94      1.18 o 
   0   6   7        8.95        5.69      1.33 o 
   1   6   7      187.01      177.64     11.51 o 
   2   6   7      278.70      262.03     13.23 o 
   3   6   7       92.57       78.93      5.69 o 
   4   6   7      289.48      301.77     16.14 o 
   5   6   7      239.15      252.59     11.83 o 
   6   6   7       13.95       14.33      2.44 o 
   7   6   7        2.08        2.62      0.95 o 
   8   6   7        0.02        2.01      1.40 o 
   9   6   7       16.68       15.89      3.59 o 
  -4   7   7       11.40        9.48      2.66 o 
  -3   7   7       16.37       15.84      7.54 o 
  -2   7   7        0.41        7.89      3.01 o 
  -1   7   7       20.49       17.91      3.54 o 
   0   7   7      119.04      119.63      7.59 o 
   1   7   7        0.84        4.60      1.18 o 
   2   7   7      258.36      232.18     13.58 o 
   3   7   7       40.09       34.34      3.06 o 
   4   7   7        0.04        1.26      1.31 o 
   5   7   7       67.79       63.46      4.39 o 
   6   7   7       16.30       20.82      2.61 o 
   7   7   7       11.45        9.60      3.73 o 
   8   7   7       81.34       77.40     15.45 o 
  -3   8   7       15.31       13.57      3.24 o 
  -2   8   7      148.32      148.67     10.16 o 
  -1   8   7      248.43      249.40     14.71 o 
   0   8   7        6.76       10.44      2.35 o 
   1   8   7       60.37       59.87      8.35 o 
   2   8   7      148.58      141.81      7.70 o 
   3   8   7        9.72       18.11      3.26 o 
   4   8   7       57.39       61.19      4.91 o 
   5   8   7        8.20        9.00      1.92 o 
   6   8   7       58.91       58.57      7.60 o 
   7   8   7        2.54        3.88      9.78 o 
   8   8   7        1.52        2.29      2.80 o 
  -2   9   7      101.95       96.68     15.90 o 
  -1   9   7       65.02       69.88      8.57 o 
   0   9   7       30.44       28.40      6.11 o 
   1   9   7       12.39       12.24      4.68 o 
   2   9   7        0.81        6.21      1.68 o 
   3   9   7       36.02       45.56      5.56 o 
   4   9   7        9.57        7.74      1.20 o 
   5   9   7       36.72       42.77      6.85 o 
   6   9   7        4.67        7.00      2.36 o 
   7   9   7        0.90        1.11      2.39 o 
   0  10   7        1.90        4.91      2.01 o 
   1  10   7       97.46      107.95     16.52 o 
   2  10   7       12.43       15.11      2.83 o 
   3  10   7       55.56       53.60      6.29 o 
   4  10   7       78.78       70.13      8.50 o 
   5  10   7       39.03       42.57      6.21 o 
   6  10   7        2.86        8.38      2.66 o 
  -4  -5   8        2.88        4.18      3.70 o 
  -3  -5   8      196.80      293.55     87.70 o 
  -2  -5   8       34.30       34.97      6.74 o 
  -1  -5   8       19.48       16.61      4.81 o 
   0  -5   8        8.21        9.77      2.55 o 
   1  -5   8        7.56        9.39      5.59 o 
   2  -5   8       11.29       18.67      7.55 o 
  -5  -4   8       40.82       31.59     14.69 o 
  -4  -4   8       37.95       38.25      8.49 o 
  -3  -4   8        0.66        2.32      2.69 o 
  -2  -4   8        7.43        5.82      8.03 o 
  -1  -4   8        7.62        9.76      2.80 o 
   0  -4   8        2.21        3.89      1.84 o 
   1  -4   8       36.83       44.36      6.40 o 
   2  -4   8        1.36        5.65      3.59 o 
   3  -4   8       64.70       72.63      8.48 o 
  -6  -3   8       47.92       36.81      8.41 o 
  -5  -3   8       30.82       25.31      5.62 o 
  -4  -3   8        0.34        1.82      1.67 o 
  -3  -3   8        0.89        1.62      1.88 o 
  -2  -3   8       38.14       32.28      5.16 o 
  -1  -3   8      150.49      150.33     26.30 o 
   0  -3   8        1.16        0.49      2.98 o 
   1  -3   8        8.05        9.89      3.55 o 
   2  -3   8       26.08       18.86      6.16 o 
   3  -3   8        2.01        4.48      1.84 o 
   4  -3   8        3.68        7.72      2.68 o 
   5  -3   8        0.15        2.66      1.30 o 
  -6  -2   8        4.72        6.49      3.09 o 
  -5  -2   8       25.64       23.53      4.36 o 
  -4  -2   8       30.50       27.39     10.07 o 
  -3  -2   8       23.85       30.95      5.17 o 
  -2  -2   8      130.10      131.01      6.70 o 
  -1  -2   8        5.53        6.69      1.68 o 
   0  -2   8      135.52      121.55     14.21 o 
   1  -2   8       29.64       28.58      3.06 o 
   2  -2   8        0.34        6.48      2.42 o 
   3  -2   8       19.52       14.87      2.47 o 
   4  -2   8        9.40        9.79      1.91 o 
   5  -2   8       23.96       19.67      4.20 o 
   6  -2   8       11.09        9.95      2.53 o 
  -6  -1   8        9.29        6.01      2.18 o 
  -5  -1   8        4.62        7.70      6.08 o 
  -4  -1   8      144.98      151.71     11.56 o 
  -3  -1   8      103.38      101.91      5.94 o 
  -2  -1   8       29.53       27.80      4.18 o 
  -1  -1   8       30.37       30.40      5.57 o 
   0  -1   8       11.83       11.99      2.85 o 
   1  -1   8       18.67       13.75      2.88 o 
   2  -1   8      217.45      220.65     10.30 o 
   3  -1   8        5.96        8.36      1.80 o 
   4  -1   8       23.44       27.74      9.09 o 
   5  -1   8       22.80       27.55      4.92 o 
   6  -1   8        1.97        5.34      1.84 o 
  -6   0   8       29.91       27.29      7.84 o 
  -5   0   8      232.93      247.18     10.58 o 
  -4   0   8       56.36       68.24      5.41 o 
  -3   0   8        6.49        3.91      3.45 o 
  -2   0   8      105.36      109.39      4.13 o 
  -1   0   8       36.33       31.58      4.00 o 
   0   0   8       16.49       18.72      2.93 o 
   1   0   8       29.61       25.53      3.75 o 
   2   0   8       62.76       72.82     10.78 o 
   3   0   8      184.21      212.84      6.20 o 
   4   0   8       14.34       19.13      4.96 o 
   5   0   8        0.57        6.03      1.91 o 
   6   0   8       11.45       10.48      2.05 o 
   7   0   8        7.69        4.47      3.80 o 
  -6   1   8       11.43        8.26      4.42 o 
  -5   1   8       10.48        8.46      3.98 o 
  -4   1   8        0.09        3.69      3.86 o 
  -3   1   8      130.77      117.69      8.56 o 
  -2   1   8       42.77       39.84      5.22 o 
  -1   1   8      405.95      405.48     10.05 o 
   0   1   8       58.69       58.70      3.69 o 
   1   1   8      112.75      119.82      7.29 o 
   2   1   8       43.33       38.58      2.57 o 
   3   1   8      112.57      114.78      9.85 o 
   4   1   8       91.91       92.96      5.30 o 
   5   1   8       78.47       79.85      7.01 o 
   6   1   8       39.37       37.19      4.98 o 
   7   1   8       86.15       85.43      6.90 o 
  -6   2   8        4.35        3.90      3.43 o 
  -5   2   8       71.76       74.34     18.16 o 
  -4   2   8        0.34        0.82      1.55 o 
  -3   2   8      348.95      348.85     17.65 o 
  -2   2   8      278.28      280.87     11.62 o 
  -1   2   8       22.42       20.00      1.82 o 
   0   2   8       66.74       74.14      4.39 o 
   1   2   8       12.17       11.73      2.60 o 
   2   2   8        7.89       10.21      5.61 o 
   3   2   8      100.33      104.67      6.94 o 
   4   2   8       32.06       37.61      3.73 o 
   5   2   8      262.45      274.29     18.23 o 
   6   2   8        4.43        5.19      4.18 o 
   7   2   8        1.63        2.51      1.80 o 
   8   2   8        9.74        6.89      2.20 o 
  -6   3   8       23.13       26.42      8.09 o 
  -5   3   8        8.31       15.97      3.43 o 
  -4   3   8      102.36      107.29     10.28 o 
  -3   3   8        7.31        8.00      1.68 o 
  -2   3   8      310.53      332.59      6.80 o 
  -1   3   8       71.17       78.32      6.91 o 
   0   3   8        0.87        3.06      1.27 o 
   1   3   8      417.07      406.95      7.39 o 
   2   3   8       36.65       36.82      3.74 o 
   3   3   8       46.32       54.47      3.70 o 
   4   3   8      511.64      521.53     36.35 o 
   5   3   8      216.09      238.72     21.19 o 
   6   3   8        4.19        5.80      1.60 o 
   7   3   8       10.30       10.32      1.83 o 
   8   3   8        0.01        3.44      1.02 o 
  -6   4   8      142.14      186.03     33.85 o 
  -5   4   8      211.66      245.42     26.44 o 
  -4   4   8        0.38        7.35      4.09 o 
  -3   4   8        0.28        3.29      1.97 o 
  -2   4   8       59.12       47.41      4.33 o 
  -1   4   8      267.57      274.69     11.37 o 
   0   4   8      146.89      135.52     10.19 o 
   1   4   8       17.96       14.45      3.09 o 
   2   4   8      142.96      127.02     10.08 o 
   3   4   8       19.82       18.97      4.18 o 
   4   4   8        2.98        7.82      2.55 o 
   5   4   8        6.54        8.83      2.98 o 
   6   4   8       30.38       39.01      5.01 o 
   7   4   8       15.40       16.27      4.04 o 
   8   4   8       35.09       33.78      4.89 o 
  -5   5   8        8.66       15.60      9.76 o 
  -4   5   8       88.29       76.88      6.79 o 
  -3   5   8       30.00       32.09      4.20 o 
  -2   5   8       72.02       71.26      4.78 o 
  -1   5   8      951.13     1016.55     48.02 o 
   0   5   8       83.22       88.91      5.00 o 
   1   5   8        2.64        4.02      1.64 o 
   2   5   8        3.77        7.34      3.68 o 
   3   5   8       78.21       92.85      5.96 o 
   4   5   8      150.37      155.94     14.23 o 
   5   5   8      181.50      197.48      9.57 o 
   6   5   8      181.03      185.77     12.02 o 
   7   5   8       69.36       75.93      9.52 o 
   8   5   8        1.13        7.87      7.93 o 
  -4   6   8       94.56       97.62     10.84 o 
  -3   6   8      144.25      174.74     16.25 o 
  -2   6   8        0.74        2.65      2.03 o 
  -1   6   8        1.66        5.25      4.82 o 
   0   6   8       11.28       16.24      2.80 o 
   1   6   8       44.14       36.23      3.40 o 
   2   6   8       43.69       51.37      4.47 o 
   3   6   8      105.77      117.28      3.75 o 
   4   6   8        2.25        3.95      1.82 o 
   5   6   8      174.36      187.31      9.23 o 
   6   6   8        7.76        4.07      2.30 o 
   7   6   8       73.89       78.17      8.76 o 
   8   6   8       17.84       20.63      3.46 o 
  -4   7   8        3.24        6.34      4.29 o 
  -3   7   8       10.94       11.89      3.18 o 
  -2   7   8        3.49        2.91      1.80 o 
  -1   7   8       44.32       47.03      5.40 o 
   0   7   8       12.47       11.56      2.24 o 
   1   7   8      163.68      168.44      8.43 o 
   2   7   8       96.16       74.38      4.14 o 
   3   7   8       51.35       56.82      6.45 o 
   4   7   8       26.00       24.40      3.95 o 
   5   7   8       18.15       21.10      4.28 o 
   6   7   8        0.23        3.74      1.48 o 
   7   7   8       43.48       48.61     16.91 o 
   8   7   8       55.61       57.99      7.53 o 
  -3   8   8        9.62       17.37      5.61 o 
  -2   8   8        7.14       10.54      3.54 o 
  -1   8   8       77.46       87.66      7.69 o 
   0   8   8       12.64        9.74      2.03 o 
   1   8   8        5.05        8.09      1.95 o 
   2   8   8       12.37        9.72      3.25 o 
   3   8   8        0.00        1.78      1.37 o 
   4   8   8       21.84       25.76      3.62 o 
   5   8   8      283.09      315.17     24.16 o 
   6   8   8        1.12        4.25      2.53 o 
   7   8   8       26.31       45.75      7.92 o 
  -1   9   8       12.12        7.03      2.71 o 
   0   9   8        4.66        2.69      1.12 o 
   1   9   8       30.89       25.38      3.46 o 
   2   9   8        0.34        4.72      1.16 o 
   3   9   8      133.52      134.18      9.81 o 
   4   9   8       58.46       68.44      4.35 o 
   5   9   8       12.59        8.49      2.57 o 
   6   9   8       31.60       27.93      5.49 o 
   7   9   8       21.90       21.65      3.86 o 
   0  10   8       26.55       24.70      3.16 o 
   1  10   8       12.71       11.03      2.46 o 
   2  10   8       54.72       52.58      5.62 o 
   3  10   8       24.44       20.51      4.60 o 
   4  10   8       46.48       52.68      8.33 o 
   5  10   8       30.76       30.45      5.12 o 
  -3  -4   9        2.01        4.72      2.22 o 
  -2  -4   9        0.09        0.15      1.79 o 
  -1  -4   9        0.02        4.55      2.12 o 
   0  -4   9        8.61        8.77      2.69 o 
   1  -4   9        0.32        3.23      1.36 o 
   2  -4   9       42.02       46.41      5.27 o 
  -4  -3   9        5.31        1.59      4.33 o 
  -3  -3   9        0.32        0.27      0.52 o 
  -2  -3   9       40.37       32.44      8.84 o 
  -1  -3   9       30.46       31.17      5.97 o 
   0  -3   9       49.05       74.82     15.60 o 
   1  -3   9       37.48       42.24      7.32 o 
   2  -3   9        1.20        5.63      2.39 o 
   3  -3   9        1.36        3.83      3.01 o 
  -5  -2   9       14.60        8.58      3.72 o 
  -4  -2   9       86.08       90.99     10.53 o 
  -3  -2   9        5.79        4.04      3.66 o 
  -2  -2   9       58.16       56.85      8.46 o 
  -1  -2   9       38.09       34.93      8.79 o 
   0  -2   9        5.12        3.18      3.90 o 
   1  -2   9       31.88       19.87     16.42 o 
   2  -2   9        0.30        8.89      2.11 o 
   3  -2   9        0.03        7.42      2.56 o 
   4  -2   9       17.51       18.62      3.80 o 
   5  -2   9        0.39        2.90      1.18 o 
  -5  -1   9        4.47        3.92      3.20 o 
  -4  -1   9        4.07        4.49      3.31 o 
  -3  -1   9      435.82      444.75     28.66 o 
  -2  -1   9       38.29       35.54      4.09 o 
  -1  -1   9       17.44       12.71      2.64 o 
   0  -1   9        5.13        4.50      2.17 o 
   1  -1   9       34.78       29.37      6.65 o 
   2  -1   9      191.67      198.78      9.86 o 
   3  -1   9        0.94        8.29      3.81 o 
   4  -1   9        1.86        8.24      4.82 o 
   5  -1   9       37.24       38.89     13.16 o 
  -5   0   9       20.31       15.17      3.69 o 
  -4   0   9       95.08      109.64     14.78 o 
  -3   0   9        4.95        5.82      1.61 o 
  -2   0   9        7.87        6.46      3.29 o 
  -1   0   9       29.70       21.95      3.76 o 
   0   0   9        5.18        4.34      2.96 o 
   1   0   9      224.54      246.96     21.29 o 
   2   0   9      146.05      170.70     13.92 o 
   3   0   9       72.46       65.28      3.84 o 
   4   0   9       40.02       30.59      3.34 o 
   5   0   9        3.70        3.33      2.61 o 
   6   0   9       16.37       15.34      3.01 o 
  -5   1   9        3.96        3.58      2.96 o 
  -4   1   9       18.73       12.75      3.77 o 
  -3   1   9        6.46        5.76      4.84 o 
  -2   1   9      195.23      187.23      8.99 o 
  -1   1   9       70.67       71.80      9.27 o 
   0   1   9      111.30      121.70      6.85 o 
   1   1   9        3.95        7.86      1.78 o 
   2   1   9        7.00        8.91      3.69 o 
   3   1   9        1.42        6.31      5.06 o 
   4   1   9      108.46      102.82      5.47 o 
   5   1   9       27.64       25.49      4.24 o 
   6   1   9       16.47       15.75      3.99 o 
   7   1   9       20.41       15.47      9.50 o 
  -5   2   9        1.27        2.02      1.10 o 
  -4   2   9      100.51       98.98      5.45 o 
  -3   2   9       85.81       88.50      5.61 o 
  -2   2   9      186.91      190.33     14.15 o 
  -1   2   9       34.16       34.42      5.10 o 
   0   2   9       31.43       27.62      4.10 o 
   1   2   9        1.35        4.86      2.81 o 
   2   2   9        3.16        1.39      0.83 o 
   3   2   9       33.18       34.76      4.63 o 
   4   2   9      100.14      100.38      8.09 o 
   5   2   9       35.04       31.42      3.44 o 
   6   2   9       57.55       63.54      5.21 o 
   7   2   9        1.44        2.97      1.76 o 
  -5   3   9       52.08       50.17     12.45 o 
  -4   3   9      128.87      126.01     23.32 o 
  -3   3   9      101.48      103.89      6.92 o 
  -2   3   9       90.27       90.75      5.44 o 
  -1   3   9      108.07      103.74      7.20 o 
   0   3   9       72.96       72.18      6.88 o 
   1   3   9       42.93       42.36      3.96 o 
   2   3   9      172.72      177.10      4.27 o 
   3   3   9       18.52       18.04      2.93 o 
   4   3   9       20.94       37.96      9.61 o 
   5   3   9       45.12       32.25      2.55 o 
   6   3   9        3.26        5.37      2.06 o 
   7   3   9       12.36       13.46      2.56 o 
  -5   4   9        1.22        7.64      3.48 o 
  -4   4   9        2.53        2.57      8.50 o 
  -3   4   9        0.98        1.54      0.90 o 
  -2   4   9       65.60       67.31      6.02 o 
  -1   4   9        0.89        2.31      1.15 o 
   0   4   9      265.98      278.35     12.88 o 
   1   4   9      422.82      409.20     10.41 o 
   2   4   9       22.14       23.90      4.56 o 
   3   4   9       37.95       34.70      3.14 o 
   4   4   9        7.28       10.67      2.57 o 
   5   4   9       22.81       22.54      5.55 o 
   6   4   9       84.14       83.92      5.97 o 
   7   4   9        7.37        6.61      3.00 o 
   8   4   9       13.66       15.73      4.14 o 
  -4   5   9       47.20       59.26      9.15 o 
  -3   5   9        4.83       10.62      5.25 o 
  -2   5   9       10.74        9.28      3.83 o 
  -1   5   9      146.89      145.01      7.63 o 
   0   5   9       56.45       52.09      4.08 o 
   1   5   9       42.53       44.39      3.48 o 
   2   5   9        0.24        3.51      1.58 o 
   3   5   9       19.15       22.76      3.42 o 
   4   5   9       20.50       29.62      4.66 o 
   5   5   9      210.38      243.48     13.42 o 
   6   5   9        6.03        6.81      3.14 o 
   7   5   9       38.10       36.25      7.47 o 
   8   5   9        0.77        4.79      2.75 o 
  -4   6   9      145.08      156.93     24.68 o 
  -3   6   9       63.92       78.75      9.74 o 
  -2   6   9       71.26       75.02      5.68 o 
  -1   6   9       36.50       37.49      4.13 o 
   0   6   9        0.18        3.04      2.80 o 
   1   6   9        2.30        2.66      2.49 o 
   2   6   9      199.34      171.29      8.52 o 
   3   6   9      189.50      187.22     10.80 o 
   4   6   9       35.54       37.78      5.10 o 
   5   6   9      103.23      125.74      7.59 o 
   6   6   9       16.82       18.08      2.76 o 
   7   6   9        7.79        9.73      2.43 o 
  -3   7   9       12.17       10.99      3.08 o 
  -2   7   9       27.33       36.03     10.30 o 
  -1   7   9       28.87       32.08      4.81 o 
   0   7   9        0.41        7.69      2.45 o 
   1   7   9      100.59       95.27      6.60 o 
   2   7   9       83.82       81.15      5.23 o 
   3   7   9        0.72        2.73      1.75 o 
   4   7   9        6.56        8.43      3.65 o 
   5   7   9        3.56        7.80      2.24 o 
   6   7   9        0.93        4.09      1.66 o 
   7   7   9        0.07        4.66      1.09 o 
  -2   8   9       84.19       78.52     12.85 o 
  -1   8   9       33.41       41.77      7.58 o 
   0   8   9      183.91      194.21     11.35 o 
   1   8   9        4.22        2.74      3.11 o 
   2   8   9        2.51        7.83      1.63 o 
   3   8   9       60.03       50.06      6.23 o 
   4   8   9        0.04        2.33      1.49 o 
   5   8   9       21.69       25.98      4.63 o 
   6   8   9        6.33        8.02      5.31 o 
   7   8   9        4.49        7.29      2.14 o 
  -1   9   9      181.37      207.23     22.21 o 
   0   9   9        9.92       21.92      5.25 o 
   1   9   9        2.77        5.12      1.54 o 
   2   9   9       43.80       45.79      5.33 o 
   3   9   9       13.42       14.47      2.70 o 
   4   9   9       96.24       99.49     12.22 o 
   5   9   9        8.55        6.42      1.81 o 
   6   9   9        4.84        2.02      5.22 o 
   2  10   9       23.81       23.00      2.57 o 
   3  10   9       59.28       60.19      5.79 o 
   4  10   9        0.93        6.63      6.41 o 
  -2  -3  10        4.01        7.91      3.31 o 
  -1  -3  10        1.91        3.47      3.28 o 
   0  -3  10       35.93       39.47     10.66 o 
   1  -3  10       22.13       26.02      3.28 o 
  -3  -2  10       40.63       36.37     11.88 o 
  -2  -2  10        0.10        2.99      1.75 o 
  -1  -2  10       63.35       72.59      8.80 o 
   0  -2  10       10.42       38.21     25.72 o 
   1  -2  10       12.09       17.86      5.02 o 
   2  -2  10        1.21        6.71      2.18 o 
   3  -2  10        0.16        4.81      3.14 o 
  -4  -1  10       52.44       45.61     15.43 o 
  -3  -1  10        3.56        4.35      4.13 o 
  -2  -1  10        7.91        3.91      3.46 o 
  -1  -1  10        1.92        1.53      1.49 o 
   0  -1  10        1.15        2.48      3.03 o 
   1  -1  10        6.24        4.74      2.21 o 
   2  -1  10       12.46        7.08      6.11 o 
   3  -1  10      130.96      135.07     15.11 o 
   4  -1  10       58.39       78.93     12.25 o 
  -4   0  10       47.00       37.11     10.20 o 
  -3   0  10        5.55        6.05      4.12 o 
  -2   0  10        7.75        3.58      2.47 o 
  -1   0  10       33.48       25.06      4.04 o 
   0   0  10        0.18        3.27      1.79 o 
   1   0  10        8.24        7.06      4.13 o 
   2   0  10      131.90      148.94      7.13 o 
   3   0  10       11.55        9.34      5.63 o 
   4   0  10        8.64       12.86      2.92 o 
   5   0  10        0.81        4.62      1.68 o 
  -4   1  10        0.05        0.99      0.78 o 
  -3   1  10       24.23       16.15      2.61 o 
  -2   1  10      255.26      255.88     13.68 o 
  -1   1  10       94.35       91.43     10.96 o 
   0   1  10      134.18      133.80     10.05 o 
   1   1  10       18.65       22.33      5.75 o 
   2   1  10        0.30        4.35      1.80 o 
   3   1  10        0.40        6.61      2.00 o 
   4   1  10       69.75       71.09     10.22 o 
   5   1  10      107.42      101.03     11.37 o 
   6   1  10       32.32       30.94      3.70 o 
  -4   2  10       67.83       62.50      7.67 o 
  -3   2  10        2.63        5.85      2.83 o 
  -2   2  10        5.12        5.51      6.08 o 
  -1   2  10        6.32       10.67      2.21 o 
   0   2  10        4.51        3.82      2.92 o 
   1   2  10        5.82        2.16      1.86 o 
   2   2  10        0.52        2.39      4.15 o 
   3   2  10        9.88       12.75      2.56 o 
   4   2  10      119.35      126.97      5.98 o 
   5   2  10       76.66       75.19      6.28 o 
   6   2  10        1.97        5.68      1.31 o 
  -4   3  10       18.15       14.31      4.06 o 
  -3   3  10       39.12       31.12      7.47 o 
  -2   3  10       16.91       16.62      3.15 o 
  -1   3  10       69.48       64.13      5.16 o 
   0   3  10       24.72       32.30      5.18 o 
   1   3  10       47.29       41.77      3.62 o 
   2   3  10      110.30      113.13      6.14 o 
   3   3  10       71.12       92.41      6.06 o 
   4   3  10        2.63        6.49      3.01 o 
   5   3  10       73.38       73.01      4.90 o 
   6   3  10       10.65        7.26      1.71 o 
  -4   4  10       90.93       87.67     26.76 o 
  -3   4  10       10.83        8.72      3.70 o 
  -2   4  10        2.85        2.76      1.17 o 
  -1   4  10      127.33      117.13      7.58 o 
   0   4  10       16.83       12.30      2.92 o 
   1   4  10       16.66       33.18      5.49 o 
   2   4  10        1.47        4.15      1.80 o 
   3   4  10       10.07       11.51      3.04 o 
   4   4  10       12.77       17.13      2.82 o 
   5   4  10        1.58        6.12      2.83 o 
   6   4  10       79.73       73.54     10.98 o 
   7   4  10       70.23       74.44      6.90 o 
  -3   5  10       70.46       53.25     13.07 o 
  -2   5  10        6.39        9.45      3.40 o 
  -1   5  10        1.26        2.28      0.95 o 
   0   5  10      238.71      247.77     13.58 o 
   1   5  10       15.67       11.93      2.79 o 
   2   5  10       10.42        8.10      3.31 o 
   3   5  10        6.00        9.82      2.28 o 
   4   5  10        2.16        4.97      2.61 o 
   5   5  10      104.30      117.98      9.04 o 
   6   5  10        4.93        6.59      2.77 o 
   7   5  10        1.02        4.23      2.66 o 
  -3   6  10        2.24        3.49      1.78 o 
  -2   6  10       34.12       44.92      6.62 o 
  -1   6  10        1.17        3.27      2.21 o 
   0   6  10        5.23       12.89      2.94 o 
   1   6  10        0.15        5.42      3.95 o 
   2   6  10       85.37       73.25      4.54 o 
   3   6  10        0.83        2.25      1.52 o 
   4   6  10      111.69      122.78      9.92 o 
   5   6  10       51.48       44.51      5.69 o 
   6   6  10       27.88       36.23      5.64 o 
   7   6  10        3.70        5.14      1.58 o 
  -2   7  10        0.80        5.08      2.39 o 
  -1   7  10        0.01        3.62      1.27 o 
   0   7  10       68.40       79.69      7.43 o 
   1   7  10        5.19        8.58      3.72 o 
   2   7  10       67.31       87.26      7.92 o 
   3   7  10       40.61       38.78      4.76 o 
   4   7  10        0.51        7.80      2.31 o 
   5   7  10       37.61       48.63      5.62 o 
   6   7  10        7.05       11.44      2.81 o 
  -1   8  10       16.56       17.77      4.03 o 
   0   8  10       24.99       22.53      3.89 o 
   1   8  10       10.81       12.61      2.60 o 
   2   8  10        2.94        2.04      4.22 o 
   3   8  10        3.65        2.18      1.72 o 
   4   8  10        5.96       10.06      2.47 o 
   5   8  10        0.23        0.61      1.45 o 
   6   8  10       95.46       99.25     14.59 o 
   1   9  10        0.23        3.85      1.40 o 
   2   9  10        1.26        2.83      1.11 o 
   3   9  10        4.05        7.96      2.57 o 
   4   9  10       50.69       45.87      9.41 o 
  -2  -1  11      169.31      156.27     33.64 o 
  -1  -1  11       16.08        5.06      7.40 o 
   0  -1  11        1.59        5.11      2.64 o 
   1  -1  11        5.86       11.57      3.47 o 
   2  -1  11       36.62       39.53     14.06 o 
  -2   0  11       67.15       47.94      9.43 o 
  -1   0  11       15.61       13.09      7.03 o 
   0   0  11       27.31       15.81     11.42 o 
   1   0  11        6.16        4.06      5.68 o 
   2   0  11       30.19       47.72      7.71 o 
   3   0  11       37.53       42.46      9.27 o 
  -3   1  11       18.32        8.76      5.24 o 
  -2   1  11        6.97        5.47      7.86 o 
  -1   1  11        0.87        2.37      2.46 o 
   0   1  11        2.22        1.38      0.89 o 
   1   1  11       40.12       45.07     11.43 o 
   2   1  11        0.82        6.58      2.37 o 
   3   1  11        0.29        7.72      3.65 o 
   4   1  11        2.22       11.17      6.42 o 
  -3   2  11      123.28      109.13     44.88 o 
  -2   2  11        3.79        4.86      5.44 o 
  -1   2  11       64.55       71.18     10.00 o 
   0   2  11       20.56       25.73      6.81 o 
   1   2  11       42.57       53.62      8.83 o 
   2   2  11       30.36       32.27      4.34 o 
   3   2  11        1.31        1.68      1.62 o 
   4   2  11        5.08        4.59      5.12 o 
   5   2  11        4.32        7.63      1.76 o 
  -3   3  11       14.47        9.58      2.47 o 
  -2   3  11        3.85        4.23      1.34 o 
  -1   3  11        1.66        1.14      1.44 o 
   0   3  11       10.68       11.46      3.41 o 
   1   3  11      157.15      146.51     11.04 o 
   2   3  11        1.09        4.31      3.00 o 
   3   3  11       32.54       44.50      5.45 o 
   4   3  11        6.33        6.12      3.68 o 
   5   3  11       10.03        8.58      4.99 o 
  -3   4  11        0.60        1.97      2.79 o 
  -2   4  11        3.65        3.63      3.16 o 
  -1   4  11      102.38      100.40      8.73 o 
   0   4  11       58.11       57.82      7.01 o 
   1   4  11       25.50       21.97      4.29 o 
   2   4  11      186.09      166.10      7.88 o 
   3   4  11       13.26       21.12      3.11 o 
   4   4  11       14.40        9.20      2.65 o 
   5   4  11        3.78        8.91      3.11 o 
  -2   5  11       40.12       31.48      5.96 o 
  -1   5  11       87.55       86.28      8.94 o 
   0   5  11       87.05       92.76     10.77 o 
   1   5  11       34.92       30.45      6.30 o 
   2   5  11       11.84        8.97      1.62 o 
   3   5  11       29.04       34.61      8.29 o 
   4   5  11        8.41       12.57      2.95 o 
   5   5  11       45.52       60.93      7.52 o 
  -1   6  11        1.20        2.45      1.25 o 
   0   6  11       34.41       25.06      4.50 o 
   1   6  11        5.79        4.22      2.58 o 
   2   6  11       15.39       12.55      3.37 o 
   3   6  11        3.70        5.84      2.20 o 
   4   6  11       34.33       39.80      6.23 o 
   5   6  11       47.16       43.01      5.79 o 
   0   7  11       29.00       24.79      5.20 o 
   1   7  11       17.58       16.41      2.77 o 
   2   7  11        0.71        4.88      4.67 o 
   3   7  11       73.11       83.04      7.99 o 
   4   7  11        5.73       10.26      2.64 o 
   5   7  11        1.89        6.29      2.15 o 
   1   8  11        8.78        3.97      4.47 o 
   2   8  11        5.39       10.62      2.57 o 
   3   8  11       10.20       13.56      4.60 o 
   4   8  11        2.02        7.93      2.38 o 
   0   1  12       15.72       10.70      5.31 o 
   1   1  12       35.06       30.16     11.42 o 
  -1   2  12        0.51        2.20      1.48 o 
   0   2  12        1.97        2.17      4.79 o 
   1   2  12        0.29        1.52      0.73 o 
   2   2  12        2.10        3.38      1.97 o 
   3   2  12        6.84        6.42      2.88 o 
  -1   3  12        3.29        2.84      3.91 o 
   0   3  12        2.84        5.45      3.17 o 
   1   3  12        6.59        3.62      4.51 o 
   2   3  12        9.45       12.91      3.39 o 
   3   3  12       22.63       22.78      4.10 o 
  -1   4  12        0.37        3.13      3.02 o 
   0   4  12       48.64       34.51      6.68 o 
   1   4  12        0.41        2.52      2.45 o 
   2   4  12        0.02        2.01      1.71 o 
   3   4  12        2.92        5.80      3.19 o 
   4   4  12        3.25        2.52      1.67 o 
   0   5  12        1.70        3.55      1.35 o 
   1   5  12       82.72       74.91     12.43 o 
   2   5  12        1.79        5.30      2.87 o 
   3   5  12        0.17        2.01      2.63 o 
   1   6  12        5.08        4.97      1.74 o 
   2   6  12       20.82       21.71      3.85 o 
   3   6  12       29.18       35.00      3.81 o 
                                                 
